# Supplementary material for: Metabolomics Analysis of the Peels of Different Colored Citrus Fruits (Citrus reticulata cv. ‘Shatangju’) During the Maturation Period Based on UHPLC-QQQ-MS
Source: Molecules. 2020 Jan 17;25(2):396. doi: 10.3390/molecules25020396 (PMC7024170; doi:10.3390/molecules25020396)
Supplement: Supplementary file 1 [file molecules-25-00396-s001.zip]

Archive with 10 entries (8 files):
- molecules-664299-SI/
- molecules-664299-SI/Supplementary/
- molecules-664299-SI/Supplementary/Figure S4..tif
- molecules-664299-SI/Supplementary/Figure S6..tiff
- molecules-664299-SI/Supplementary/Supplementary  Table S3.xlsx
- molecules-664299-SI/Supplementary/Supplementary figure.docx
- molecules-664299-SI/Supplementary/Supplementary Table S2.xlsx
- molecules-664299-SI/Supplementary/Supplementary Table S4.xlsx
- molecules-664299-SI/Supplementary/Supplementary Table S5.xlsx
- molecules-664299-SI/Supplementary/Supplementary Table S1.xlsx
