# Supplementary material for: Metabolomics Analysis of the Peels of Different Colored Citrus Fruits (Citrus reticulata cv. ‘Shatangju’) During the Maturation Period Based on UHPLC-QQQ-MS
Source: Molecules. 2020 Jan 17;25(2):396. doi: 10.3390/molecules25020396 (PMC7024170; doi:10.3390/molecules25020396)
Supplement: Supplementary file 1 [file molecules-25-00396-s001.zip › molecules-664299-SI/Supplementary/Supplementary Table S3.xlsx]

## Sheet: HBG vs DHG
KEGG Pathway	ko_ID	Unique compound frequency	compound frequency	P-value	FDR	Unique compound
Mineral absorption	ko04978	12 (9.3%)	24 (3.76%)	0.000851035	0.137017	pme2698;pme0022;pme0009;pme0174;pme0019;pme1210;pme1419;pme0020;pme0039;pme0041;pme1408;pmb0829
Phenylpropanoid biosynthesis	ko00940	18 (13.95%)	49 (7.68%)	0.00394715	0.635491	pmb1178;pmb2938;pmb0235;pme2698;pme3131;pmb0423;pmf0014;pme3305;pmb0242;pme0398;pme3367;pmb2795;pme0020;pmf0285;pme3123;pme1637;pme0424;pmb3074
Biosynthesis of alkaloids derived from shikimate pathway	ko01063	9 (6.98%)	18 (2.82%)	0.00403559	0.64973	pme0240;pme1225;pme2550;pme2050;pme0039;pme0020;pme1002;pme0059;pme1417
2-Oxocarboxylic acid metabolism	ko01210	10 (7.75%)	24 (3.76%)	0.0120464	1	pme2527;pme1419;pme0039;pme0041;pme2698;pme0020;pme1210;pme2050;pme0019;pme2550
Protein digestion and absorption	ko04974	17 (13.18%)	50 (7.84%)	0.0125321	1	pme0020;pme0041;pme0039;pme1408;pme0009;pme0022;pme2698;pme0174;pme0019;pme1210;pmb0494;pme1002;pmb0782;pme2122;pmc0682;pme0207;pme1419
Tryptophan metabolism	ko00380	10 (7.75%)	25 (3.92%)	0.0166559	1	pmb0813;pme0164;pmc0682;pme1417;pme1313;pme1225;pmb0769;pmb0819;pmb0770;pme2658
Aldosterone synthesis and secretion	ko04925	4 (3.1%)	6 (0.94%)	0.0171518	1	pme1363;pmb0981;pmb0292;pme2651
Valine, leucine and isoleucine biosynthesis	ko00290		6 (0.94%)	0.0171518	1	pme0039;pme0041;pme0022;pme0019
Cyanoamino acid metabolism	ko00460	7 (5.43%)	15 (2.35%)	0.0178947	1	pme0231;pme0009;pme0020;pme2698;pme0041;pme0174;pme0039
Synaptic vesicle cycle	ko04721	5 (3.88%)	9 (1.41%)	0.0197071	1	pme0174;pmb0770;pmb0769;pme2122;pme3011
Biosynthesis of plant secondary metabolites	ko01060	16 (12.4%)	49 (7.68%)	0.0231778	1	pme0039;pme0041;pme0020;pme0424;pme1417;pme1408;pme0022;pme0009;pme1210;pme2050;pme0019;pme2550;pme2527;pme1002;pma3649;pmb0981
Nicotinate and nicotinamide metabolism	ko00760	7 (5.43%)	16 (2.51%)	0.0265327	1	pme2651;pme1709;pma1751;pme1363;pme3011;pmb0800;pme0163
Valine, leucine and isoleucine degradation	ko00280	3 (2.33%)	4 (0.63%)	0.0276228	1	pme0041;pme0039;pme0019
Drug metabolism - other enzymes	ko00983	3 (2.33%)	4 (0.63%)	0.0276228	1	pmc0274;pme2651;pme1363
Inflammatory mediator regulation of TRP channels	ko04750	4 (3.1%)	7 (1.1%)	0.0337933	1	pmb0769;pme2122;pme0424;pmb0770
Bisphenol degradation	ko00363	2 (1.55%)	2 (0.31%)	0.0406293	1	pme2903;pme2670
Photosynthesis	ko00195	2 (1.55%)	2 (0.31%)	0.0406293	1	pme2651;pmb0829
mTOR signaling pathway	ko04150	2 (1.55%)	2 (0.31%)	0.0406293	1	pme0019;pmb0981
Biosynthesis of phenylpropanoids	ko01061	15 (11.63%)	49 (7.68%)	0.0490616	1	pme3550;pme1637;pme3215;pme1578;pmf0285;pme2670;pme0020;pme3237;pme3123;pmf0014;pme3305;pme2050;pme2903;pme2550;pmb0475
Longevity regulating pathway	ko04211	3 (2.33%)	5 (0.78%)	0.0588876	1	pme1363;pme2831;pmb0981
Biosynthesis of alkaloids derived from terpenoid and polyketide	ko01066	3 (2.33%)	5 (0.78%)	0.0588876	1	pmb0292;pme2550;pme2050
Aminoacyl-tRNA biosynthesis	ko00970	11 (8.53%)	34 (5.33%)	0.0610206	1	pme1419;pme1210;pme0019;pme0174;pme0022;pme2698;pme0009;pme1408;pme0039;pme0041;pme0020
Neuroactive ligand-receptor interaction	ko04080	7 (5.43%)	19 (2.98%)	0.0680621	1	pme3011;pme2122;pme1002;pme1417;pmb0769;pmb0770;pme0174
Biosynthesis of alkaloids derived from histidine and purine	ko01065	5 (3.88%)	12 (1.88%)	0.0735962	1	pme2550;pme2122;pme2050;pme0019;pmb0981
Biosynthesis of secondary metabolites - unclassified	ko00999	4 (3.1%)	9 (1.41%)	0.0870986	1	pme1637;pme0009;pme2527;pmf0503
Tropane, piperidine and pyridine alkaloid biosynthesis	ko00960	7 (5.43%)	20 (3.13%)	0.0875686	1	pmb0494;pme1709;pma1751;pmb0782;pme0041;pme2698;pme0020
Serotonergic synapse	ko04726	3 (2.33%)	6 (0.94%)	0.100623	1	pmb0770;pme1225;pmb0769
Taste transduction	ko04742	5 (3.88%)	13 (2.04%)	0.100761	1	pme2050;pme3011;pmf0594;pmb0981;pme0059
Central carbon metabolism in cancer	ko05230	11 (8.53%)	37 (5.8%)	0.104519	1	pme1408;pme1419;pme2698;pme0009;pme0020;pme0039;pme0041;pme0174;pme2050;pme0019;pme1210
Parathyroid hormone synthesis, secretion and action	ko04928	2 (1.55%)	3 (0.47%)	0.105662	1	pmb0981;pmb0829
Cushing syndrome	ko04934	2 (1.55%)	3 (0.47%)	0.105662	1	pmb0981;pmb0292
Quorum sensing	ko02024	2 (1.55%)	3 (0.47%)	0.105662	1	pmb0829;pme3011
Longevity regulating pathway - worm	ko04212	2 (1.55%)	3 (0.47%)	0.105662	1	pmb0800;pme1363
Cortisol synthesis and secretion	ko04927	2 (1.55%)	3 (0.47%)	0.105662	1	pmb0292;pmb0981
ABC transporters	ko02010	15 (11.63%)	55 (8.62%)	0.119403	1	pme1408;pmb0829;pme0020;pme0041;pme0039;pma2405;pma3649;pme2527;pmf0280;pme0009;pme2698;pme0022;pme0174;pme0019;pmb0494
Benzoate degradation	ko00362	4 (3.1%)	10 (1.57%)	0.123098	1	pme2903;pme1814;pma0675;pme0240
Phenylalanine metabolism	ko00360	9 (6.98%)	30 (4.7%)	0.130031	1	pmf0441;pme2366;pmb0423;pmb2795;pmf0594;pme2698;pme0020;pme0240;pme2903
Porphyrin and chlorophyll metabolism	ko00860	3 (2.33%)	7 (1.1%)	0.150746	1	pma3649;pme0022;pme0174
Phenylalanine, tyrosine and tryptophan biosynthesis	ko00400	7 (5.43%)	23 (3.61%)	0.162754	1	pmb3056;pme2901;pmc0682;pmb3317;pme2698;pme0020;pmb3062
Glyoxylate and dicarboxylate metabolism	ko00630	5 (3.88%)	15 (2.35%)	0.167497	1	pme0009;pme1408;pme0174;pme2050;pme2550
Microbial metabolism in diverse environments	ko01120	22 (17.05%)	90 (14.11%)	0.174084	1	pme3011;pme2798;pma3649;pme2050;pme2903;pme1814;pme2550;pmb0292;pmb0069;pme0174;pmb0423;pme0022;pmb0475;pme0009;pme0274;pme1408;pmb0803;pme0240;pme1709;pma1751;pmb2795;pme2670
Penicillin and cephalosporin biosynthesis	ko00311	2 (1.55%)	4 (0.63%)	0.183701	1	pmf0571;pme0039
Pertussis	ko05133	2 (1.55%)	4 (0.63%)	0.183701	1	pma1751;pme1709
Biosynthesis of secondary metabolites	ko01110	58 (44.96%)	263 (41.22%)	0.193114	1	pmf0285;pme1578;pmb0848;pme0041;pmb0566;pme1637;pme2550;pme2746;pmb2984;pme2698;pme0174;pmb0423;pmf0014;pme1002;pme2527;pma1751;pme1709;pme0240;pme0020;pme3237;pme0039;pme0367;pmb0883;pme1580;pme0009;pmb0981;pmb0604;pme3305;pme2798;pme3123;pmf0503;pme3550;pmb3074;pme1417;pmb2938;pme1210;pmb0494;pme3131;pme1419;pma3649;pme0398;pme3233;pme3367;pme3215;pmb2795;pme1201;pme1478;pme0424;pme2903;pmb1178…
Bile secretion	ko04976	6 (4.65%)	20 (3.13%)	0.199941	1	pmb0292;pmb0769;pma2405;pme0059;pmb0770;pme2831
Penicillins	ko07011	1 (0.78%)	1 (0.16%)	0.202194	1	pmf0571
Cephalosporins - parenteral agents	ko07012	1 (0.78%)	1 (0.16%)	0.202194	1	pmf0571
Fc epsilon RI signaling pathway	ko04664	1 (0.78%)	1 (0.16%)	0.202194	1	pme2122
Asthma	ko05310	1 (0.78%)	1 (0.16%)	0.202194	1	pme2122
Histamine H2/H3 receptor agonists/antagonists	ko07227	1 (0.78%)	1 (0.16%)	0.202194	1	pme2122
Naphthalene degradation	ko00626	1 (0.78%)	1 (0.16%)	0.202194	1	pme1814
Sphingolipid metabolism	ko00600	1 (0.78%)	1 (0.16%)	0.202194	1	pme0009
PI3K-Akt signaling pathway	ko04151	1 (0.78%)	1 (0.16%)	0.202194	1	pmb0981
Steroid hormone biosynthesis	ko00140	1 (0.78%)	1 (0.16%)	0.202194	1	pmb0292
Insect hormone biosynthesis	ko00981	1 (0.78%)	1 (0.16%)	0.202194	1	pmb0292
Steroid degradation	ko00984	1 (0.78%)	1 (0.16%)	0.202194	1	pmb0292
Basal cell carcinoma	ko05217	1 (0.78%)	1 (0.16%)	0.202194	1	pmb0292
Biosynthesis of alkaloids derived from ornithine, lysine and nicotinic acid	ko01064	5 (3.88%)	16 (2.51%)	0.206034	1	pme0020;pme0041;pme2527;pme2550;pme2050
Toluene degradation	ko00623	3 (2.33%)	8 (1.25%)	0.206906	1	pme2670;pme2903;pme0240
Methane metabolism	ko00680	3 (2.33%)	8 (1.25%)	0.206906	1	pme1002;pme0174;pme0009
cAMP signaling pathway	ko04024	4 (3.1%)	12 (1.88%)	0.209635	1	pmb0769;pme3011;pmb0981;pmb0770
Biosynthesis of amino acids	ko01230	13 (10.08%)	51 (7.99%)	0.209933	1	pme0039;pme0041;pme0020;pme1408;pme1210;pme0019;pme2050;pme0174;pme0022;pme2698;pme0009;pme1419;pme2527
Biosynthesis of plant hormones	ko01070	5 (3.88%)	17 (2.66%)	0.247174	1	pme1210;pme2550;pme2050;pme0020;pmb0981
Glycine, serine and threonine metabolism	ko00260	5 (3.88%)	17 (2.66%)	0.247174	1	pme0174;pme0022;pma3649;pme0009;pma2405
Thiamine metabolism	ko00730	3 (2.33%)	9 (1.41%)	0.266809	1	pme1363;pme0174;pmb0764
Vancomycin resistance	ko01502	2 (1.55%)	5 (0.78%)	0.266909	1	pme0174;pme0009
Primary bile acid biosynthesis	ko00120	2 (1.55%)	5 (0.78%)	0.266909	1	pme0174;pmb0292
Vitamin digestion and absorption	ko04977	6 (4.65%)	23 (3.61%)	0.312962	1	pmb0292;pme2746;pmb0149;pme1363;pmb0800;pmb1562
Anthocyanin biosynthesis	ko00942	2 (1.55%)	6 (0.94%)	0.350052	1	pme1773;pma1590
Antifolate resistance	ko01523	2 (1.55%)	6 (0.94%)	0.350052	1	pme1210;pmb0981
Morphine addiction	ko05032	2 (1.55%)	6 (0.94%)	0.350052	1	pmb0981;pme3011
Oxidative phosphorylation	ko00190	2 (1.55%)	6 (0.94%)	0.350052	1	pmb0829;pme1363
Cutin, suberine and wax biosynthesis	ko00073	1 (0.78%)	2 (0.31%)	0.363759	1	pmf0401
Estrogen signaling pathway	ko04915	1 (0.78%)	2 (0.31%)	0.363759	1	pme3011
Folate biosynthesis	ko00790	1 (0.78%)	2 (0.31%)	0.363759	1	pme2903
Benzoic acid family	ko07110	1 (0.78%)	2 (0.31%)	0.363759	1	pme2903
D-Arginine and D-ornithine metabolism	ko00472	1 (0.78%)	2 (0.31%)	0.363759	1	pme2527
Gastric acid secretion	ko04971	1 (0.78%)	2 (0.31%)	0.363759	1	pme2122
Cell cycle - yeast	ko04111	1 (0.78%)	2 (0.31%)	0.363759	1	pmb0829
Ovarian steroidogenesis	ko04913	1 (0.78%)	2 (0.31%)	0.363759	1	pmb0292
Cholesterol metabolism	ko04979	1 (0.78%)	2 (0.31%)	0.363759	1	pmb0292
Citrate cycle (TCA cycle)	ko00020	2 (1.55%)	7 (1.1%)	0.429775	1	pme2050;pme2550
Gap junction	ko04540	2 (1.55%)	7 (1.1%)	0.429775	1	pmb0769;pmb0770
Purine metabolism	ko00230	7 (5.43%)	32 (5.02%)	0.478224	1	pme1408;pme0183;pmb0981;pmc0066;pme1109;pme0174;pmb0514
Nicotine addiction	ko05033	1 (0.78%)	3 (0.47%)	0.492808	1	pme3011
Riboflavin metabolism	ko00740	1 (0.78%)	3 (0.47%)	0.492808	1	pme2746
Indole alkaloid biosynthesis	ko00901	1 (0.78%)	3 (0.47%)	0.492808	1	pme1417
Caprolactam degradation	ko00930	1 (0.78%)	3 (0.47%)	0.492808	1	pme0274
Pathways in cancer	ko05200	1 (0.78%)	3 (0.47%)	0.492808	1	pmb0292
Biosynthesis of antibiotics	ko01130	13 (10.08%)	63 (9.87%)	0.520766	1	pmf0571;pme0041;pme0039;pme0020;pmb0494;pme2550;pme2050;pme0174;pme0009;pme2698;pme0022;pme2527;pmb0981
Aminobenzoate degradation	ko00627	5 (3.88%)	24 (3.76%)	0.553362	1	pme0240;pme2903;pmb0069;pme2670;pmb0475
Ubiquinone and other terpenoid-quinone biosynthesis	ko00130	3 (2.33%)	14 (2.19%)	0.562004	1	pme2903;pmb2795;pmb0423
Fat digestion and absorption	ko04975	3 (2.33%)	14 (2.19%)	0.562004	1	pmb0292;pmb0149;pmb1562
Lysine degradation	ko00310	3 (2.33%)	14 (2.19%)	0.562004	1	pma6281;pme0122;pme0174
Carbon fixation pathways in prokaryotes	ko00720	2 (1.55%)	9 (1.41%)	0.571852	1	pme2050;pme2550
Arginine biosynthesis	ko00220	2 (1.55%)	9 (1.41%)	0.571852	1	pme1408;pme2527
Zeatin biosynthesis	ko00908	2 (1.55%)	9 (1.41%)	0.571852	1	pmb0981;pme0183
Biosynthesis of unsaturated fatty acids	ko01040	1 (0.78%)	4 (0.63%)	0.595844	1	pmf0401
Caffeine metabolism	ko00232	1 (0.78%)	4 (0.63%)	0.595844	1	pme2798
C5-Branched dibasic acid metabolism	ko00660	1 (0.78%)	4 (0.63%)	0.595844	1	pme2550
Sphingolipid signaling pathway	ko04071	1 (0.78%)	4 (0.63%)	0.595844	1	pme0009
FoxO signaling pathway	ko04068	1 (0.78%)	4 (0.63%)	0.595844	1	pmb0981
Olfactory transduction	ko04740	1 (0.78%)	4 (0.63%)	0.595844	1	pmb0981
Regulation of lipolysis in adipocytes	ko04923	1 (0.78%)	4 (0.63%)	0.595844	1	pmb0981
Renin secretion	ko04924	1 (0.78%)	4 (0.63%)	0.595844	1	pmb0981
Fatty acid degradation	ko00071	1 (0.78%)	4 (0.63%)	0.595844	1	pma6281
Cholinergic synapse	ko04725	1 (0.78%)	4 (0.63%)	0.595844	1	pma2405
Butanoate metabolism	ko00650	2 (1.55%)	10 (1.57%)	0.632715	1	pme3011;pme0207
GABAergic synapse	ko04727	2 (1.55%)	10 (1.57%)	0.632715	1	pme1408;pme3011
Parkinson disease	ko05012	2 (1.55%)	10 (1.57%)	0.632715	1	pmb0829;pmb0981
Two-component system	ko02020	3 (2.33%)	16 (2.51%)	0.659198	1	pme1408;pmb0829;pme2050
AMPK signaling pathway	ko04152	3 (2.33%)	16 (2.51%)	0.659198	1	pmb0981;pme2831;pme1363
Degradation of aromatic compounds	ko01220	5 (3.88%)	27 (4.23%)	0.667064	1	pmb2795;pmb0423;pma0675;pme2903;pme0240
Pentose and glucuronate interconversions	ko00040	1 (0.78%)	5 (0.78%)	0.678078	1	pmf0280
D-Glutamine and D-glutamate metabolism	ko00471	1 (0.78%)	5 (0.78%)	0.678078	1	pme1408
Proximal tubule bicarbonate reclamation	ko04964	1 (0.78%)	5 (0.78%)	0.678078	1	pme1408
Dioxin degradation	ko00621	1 (0.78%)	5 (0.78%)	0.678078	1	pme0240
Ether lipid metabolism	ko00565	1 (0.78%)	5 (0.78%)	0.678078	1	pmd0136
Glycosylphosphatidylinositol (GPI)-anchor biosynthesis	ko00563	1 (0.78%)	5 (0.78%)	0.678078	1	pmb0883
Autophagy - animal	ko04140	1 (0.78%)	5 (0.78%)	0.678078	1	pmb0883
Pathogenic Escherichia coli infection	ko05130	1 (0.78%)	5 (0.78%)	0.678078	1	pmb0883
Steroid biosynthesis	ko00100	1 (0.78%)	5 (0.78%)	0.678078	1	pmb0292
Monobactam biosynthesis	ko00261	2 (1.55%)	11 (1.72%)	0.686665	1	pme0022;pme0009
Glycerophospholipid metabolism	ko00564	6 (4.65%)	33 (5.17%)	0.688132	1	pmb2165;pma2405;pmb0863;pmb0883;pmd0136;pmb0848
Alanine, aspartate and glutamate metabolism	ko00250	3 (2.33%)	17 (2.66%)	0.701652	1	pme2050;pme3011;pme1408
Tyrosine metabolism	ko00350	3 (2.33%)	18 (2.82%)	0.740005	1	pme1814;pme1002;pmb0037
Cysteine and methionine metabolism	ko00270	3 (2.33%)	18 (2.82%)	0.740005	1	pme1419;pme1210;pme0009
Choline metabolism in cancer	ko05231	3 (2.33%)	18 (2.82%)	0.740005	1	pmd0136;pmb0848;pma2405
Thyroid hormone synthesis	ko04918	1 (0.78%)	6 (0.94%)	0.743683	1	pme2651
Nitrogen metabolism	ko00910	1 (0.78%)	6 (0.94%)	0.743683	1	pme1408
Glutamatergic synapse	ko04724	1 (0.78%)	6 (0.94%)	0.743683	1	pme1408
Carbohydrate digestion and absorption	ko04973	1 (0.78%)	6 (0.94%)	0.743683	1	pme0207
Benzoxazinoid biosynthesis	ko00402	1 (0.78%)	6 (0.94%)	0.743683	1	pmc0682
Starch and sucrose metabolism	ko00500	1 (0.78%)	6 (0.94%)	0.743683	1	pmb3088
Pyrimidine metabolism	ko00240	3 (2.33%)	19 (2.98%)	0.774384	1	pme3188;pme0038;pme1408
Biosynthesis of terpenoids and steroids	ko01062	2 (1.55%)	13 (2.04%)	0.775142	1	pme2050;pme2550
Glutathione metabolism	ko00480	4 (3.1%)	25 (3.92%)	0.779485	1	pmb0494;pme2651;pme2527;pme0174
Isoquinoline alkaloid biosynthesis	ko00950	1 (0.78%)	7 (1.1%)	0.796001	1	pme1002
Stilbenoid, diarylheptanoid and gingerol biosynthesis	ko00945	1 (0.78%)	7 (1.1%)	0.796001	1	pme0398
cGMP-PKG signaling pathway	ko04022	1 (0.78%)	7 (1.1%)	0.796001	1	pmb0981
Vitamin B6 metabolism	ko00750	1 (0.78%)	7 (1.1%)	0.796001	1	pmb0803
Carbon metabolism	ko01200	3 (2.33%)	20 (3.13%)	0.804986	1	pme0009;pme0174;pme2050
Linoleic acid metabolism	ko00591	2 (1.55%)	14 (2.19%)	0.810665	1	pmb2804;pmb0848
Metabolic pathways	ko01100	66 (51.16%)	348 (54.55%)	0.83221	1	pme0240;pma1751;pme1709;pme0039;pme0020;pmb0803;pme3188;pme0367;pmb0883;pme1814;pmb0149;pme0009;pmb3088;pme2798;pmb0981;pmb1562;pme3305;pme1225;pma2405;pme0041;pmb0566;pmf0285;pmb0848;pmb0829;pme0163;pme1637;pme1109;pme2746;pme2550;pmb0292;pme2651;pmb0423;pme0174;pme2698;pmb0800;pme3011;pme2527;pmb2795;pme0424;pma0791;pme2903;pme0019;pme2050;pmb0770;pme1363;pme0038;pme0022;pmb0666;pmc0682;pme2122…
Ascorbate and aldarate metabolism	ko00053	1 (0.78%)	8 (1.25%)	0.837706	1	pmf0280
Amino sugar and nucleotide sugar metabolism	ko00520	1 (0.78%)	8 (1.25%)	0.837706	1	pmf0280
Glucagon signaling pathway	ko04922	1 (0.78%)	8 (1.25%)	0.837706	1	pme2050
Pantothenate and CoA biosynthesis	ko00770	1 (0.78%)	9 (1.41%)	0.870937	1	pme0039
Sulfur metabolism	ko00920	1 (0.78%)	10 (1.57%)	0.897407	1	pme0009
Arachidonic acid metabolism	ko00590	1 (0.78%)	10 (1.57%)	0.897407	1	pmb0848
Isoflavonoid biosynthesis	ko00943	6 (4.65%)	43 (6.74%)	0.900041	1	pme3237;pme1578;pma0791;pme3233;pme0367;pmb0666
Histidine metabolism	ko00340	1 (0.78%)	11 (1.72%)	0.918481	1	pme2122
Phosphotransferase system (PTS)	ko02060	1 (0.78%)	11 (1.72%)	0.918481	1	pmb3088
Glycerolipid metabolism	ko00561	2 (1.55%)	19 (2.98%)	0.923538	1	pmb1562;pmb0149
alpha-Linolenic acid metabolism	ko00592	1 (0.78%)	12 (1.88%)	0.935253	1	pmb0848
beta-Alanine metabolism	ko00410	1 (0.78%)	14 (2.19%)	0.959205	1	pme3011
Arginine and proline metabolism	ko00330	3 (2.33%)	32 (5.02%)	0.97315	1	pme2527;pmb0494;pme3011
Flavonoid biosynthesis	ko00941	14 (10.85%)	129 (20.22%)	0.99944	1	pme2319;pme3237;pmb0566;pme3215;pme1478;pme0367;pme1201;pmb0746;pmb2984;pma0791;pme1580;pme3440;pme0398;pmb0666
Flavone and flavonol biosynthesis	ko00944	14 (10.85%)	139 (21.79%)	0.999892	1	pme2459;pmb0566;pme3407;pmb3041;pma6558;pmb0746;pme0332;pmb3028;pme3288;pme1478;pme0367;pmb3046;pmb0666;pmb0604

## Sheet: XQG vs DHG
KEGG Pathway	ko_ID	Unique compound frequency	compound frequency	P-value	FDR	Unique compound
Glycosylphosphatidylinositol (GPI)-anchor biosynthesis	ko00563	5(5.21%)	5(0.78%)	7.04877e-05	0.00831755	pmb0856;pmb0877;pmb0883;pmb0864;pmb0874
Autophagy - animal	ko04140	5(5.21%)	5(0.78%)	7.04877e-05	0.00831755	pmb0856;pmb0877;pmb0864;pmb0883;pmb0874
Pathogenic Escherichia coli infection	ko05130	5(5.21%)	5(0.78%)	7.04877e-05	0.00831755	pmb0864;pmb0883;pmb0856;pmb0877;pmb0874
Biosynthesis of secondary metabolites	ko01110	56(58.33%)	263(41.22%)	0.000188506	0.0222437	pme0020;pme3550;pme0289;pmb0864;pma0791;pmb0619;pmc0682;pme2698;pmf0503;pmb0235;pmb0566;pme0428;pma1751;pme2798;pme1637;pmb0628;pmb2388;pmb0859;pmb0856;pmb3074;pme1419;pmb0873;pme1580;pme1478;pmb0874;pme0278;pmb2795;pma6254;pmb2984;pme3305;pme3367;pme3263;pmb0423;pmb0883;pme0009;pmb1108;pmb0877;pmb0494;pmb0604;pme0398;pme2244;pme2111;pmf0285;pme0293;pmb1178;pmb0666;pme0424;pme1709;pme3237;pma6455…
Phenylpropanoid biosynthesis	ko00940	17(17.71%)	49(7.68%)	0.000288338	0.0340239	pmf0285;pme3305;pme3367;pme1637;pme2698;pme3131;pme0398;pmb0235;pmb2795;pme0428;pme3246;pmb0325;pme0020;pmb1178;pmb0423;pme0424;pmb3074
Glycerophospholipid metabolism	ko00564	11(11.46%)	33(5.17%)	0.00557238	0.657541	pmb0856;pmb0883;pmb0864;pmb0859;pmb0848;pmb0874;pmb2388;pmb0863;pmb0877;pmc0960;pmb0873
Phosphonate and phosphinate metabolism	ko00440	2(2.08%)	2(0.31%)	0.0224406	1	pme0293;pma6455
Biosynthesis of secondary metabolites - unclassified	ko00999	4(4.17%)	9(1.41%)	0.0332145	1	pme2527;pme1637;pmf0503;pme0009
Linoleic acid metabolism	ko00591	5(5.21%)	14(2.19%)	0.045387	1	pmb0873;pmb0859;pmb0848;pmb2388;pmb2804
Arachidonic acid metabolism	ko00590	4(4.17%)	10(1.57%)	0.049078	1	pmb0848;pmb0873;pmb0859;pmb2388
Protein digestion and absorption	ko04974	12(12.5%)	50(7.84%)	0.056325	1	pme2244;pme0207;pme2698;pme0293;pme1408;pme0020;pmb0782;pmb0494;pmc0682;pme1210;pme1419;pme0009
Microbial metabolism in diverse environments	ko01120	19(19.79%)	90(14.11%)	0.0611985	1	pmb2795;pme2550;pme0428;pme2111;pme0278;pme2798;pme0293;pma1751;pme1137;pme1709;pma6455;pmb0423;pme1408;pme0289;pme0274;pme3011;pmb0069;pmb0475;pme0009
Tropane, piperidine and pyridine alkaloid biosynthesis	ko00960	6(6.25%)	20(3.13%)	0.0650545	1	pmb0494;pme1709;pmb0782;pme0020;pma1751;pme2698
Phenylalanine metabolism	ko00360	8(8.33%)	30(4.7%)	0.0660828	1	pmf0441;pme0020;pme2698;pmb0423;pmf0594;pme0289;pmb2795;pme0428
Tryptophan metabolism	ko00380	7(7.29%)	25(3.92%)	0.0665537	1	pme2658;pmc0682;pme1225;pme1313;pme0164;pmb0813;pme2244
alpha-Linolenic acid metabolism	ko00592	4(4.17%)	12(1.88%)	0.0911134	1	pmb2388;pmb0848;pmb0873;pmb0859
C5-Branched dibasic acid metabolism	ko00660	2(2.08%)	4(0.63%)	0.109567	1	pme0293;pme2550
Pertussis	ko05133	2(2.08%)	4(0.63%)	0.109567	1	pma1751;pme1709
2-Oxocarboxylic acid metabolism	ko01210	6(6.25%)	24(3.76%)	0.136895	1	pme0020;pme2698;pme2550;pme1210;pme1419;pme2527
Mineral absorption	ko04978	6(6.25%)	24(3.76%)	0.136895	1	pme1210;pme1419;pme0009;pme1408;pme0020;pme2698
Glycosaminoglycan biosynthesis - heparan sulfate / heparin	ko00534	1(1.04%)	1(0.16%)	0.15047	1	pme0293
Sphingolipid metabolism	ko00600	1(1.04%)	1(0.16%)	0.15047	1	pme0009
Nicotinate and nicotinamide metabolism	ko00760	4(4.17%)	16(2.51%)	0.209669	1	pme1709;pme3011;pme1137;pma1751
Benzoxazinoid biosynthesis	ko00402	2(2.08%)	6(0.94%)	0.224159	1	pme2244;pmc0682
Anthocyanin biosynthesis	ko00942	2(2.08%)	6(0.94%)	0.224159	1	pma1590;pme1773
Carbohydrate digestion and absorption	ko04973	2(2.08%)	6(0.94%)	0.224159	1	pme0293;pme0207
Phenylalanine, tyrosine and tryptophan biosynthesis	ko00400	5(5.21%)	23(3.61%)	0.255548	1	pmc0682;pme2244;pmb3317;pme0020;pme2698
Cutin, suberine and wax biosynthesis	ko00073	1(1.04%)	2(0.31%)	0.2785	1	pmf0401
D-Arginine and D-ornithine metabolism	ko00472	1(1.04%)	2(0.31%)	0.2785	1	pme2527
HIF-1 signaling pathway	ko04066	1(1.04%)	2(0.31%)	0.2785	1	pme2111
Estrogen signaling pathway	ko04915	1(1.04%)	2(0.31%)	0.2785	1	pme3011
Biosynthesis of alkaloids derived from shikimate pathway	ko01063	4(4.17%)	18(2.82%)	0.280246	1	pme2550;pme1225;pme0059;pme0020
Choline metabolism in cancer	ko05231	4(4.17%)	18(2.82%)	0.280246	1	pmb0859;pmb0873;pmb0848;pmb2388
Pentose phosphate pathway	ko00030	2(2.08%)	7(1.1%)	0.284513	1	pme3151;pma6455
Taste transduction	ko04742	3(3.13%)	13(2.04%)	0.309228	1	pme0059;pmf0594;pme3011
Methane metabolism	ko00680	2(2.08%)	8(1.25%)	0.344437	1	pme0293;pme0009
Ubiquinone and other terpenoid-quinone biosynthesis	ko00130	3(3.13%)	14(2.19%)	0.353871	1	pme0428;pmb2795;pmb0423
Biosynthesis of amino acids	ko01230	9(9.38%)	51(7.99%)	0.354794	1	pme2527;pme1210;pme0009;pme1419;pma6455;pme0278;pme1408;pme2698;pme0020
Degradation of aromatic compounds	ko01220	5(5.21%)	27(4.23%)	0.383595	1	pme0293;pme0428;pmb2795;pme0289;pmb0423
Glycolysis / Gluconeogenesis	ko00010	1(1.04%)	3(0.47%)	0.387406	1	pme0293
Caprolactam degradation	ko00930	1(1.04%)	3(0.47%)	0.387406	1	pme0274
Quorum sensing	ko02024	1(1.04%)	3(0.47%)	0.387406	1	pme3011
Nicotine addiction	ko05033	1(1.04%)	3(0.47%)	0.387406	1	pme3011
Cyanoamino acid metabolism	ko00460	3(3.13%)	15(2.35%)	0.398191	1	pme0020;pme0009;pme2698
Glyoxylate and dicarboxylate metabolism	ko00630	3(3.13%)	15(2.35%)	0.398191	1	pme0009;pme1408;pme2550
Arginine biosynthesis	ko00220	2(2.08%)	9(1.41%)	0.402703	1	pme2527;pme1408
Carbon fixation pathways in prokaryotes	ko00720	2(2.08%)	9(1.41%)	0.402703	1	pme2550;pme0293
Aminoacyl-tRNA biosynthesis	ko00970	6(6.25%)	34(5.33%)	0.405515	1	pme0009;pme1419;pme1210;pme0020;pme2698;pme1408
Biosynthesis of alkaloids derived from ornithine, lysine and nicotinic acid	ko01064	3(3.13%)	16(2.51%)	0.441696	1	pme2550;pme2527;pme0020
Butanoate metabolism	ko00650	2(2.08%)	10(1.57%)	0.458456	1	pme3011;pme0207
Sulfur metabolism	ko00920	2(2.08%)	10(1.57%)	0.458456	1	pme0293;pme0009
GABAergic synapse	ko04727	2(2.08%)	10(1.57%)	0.458456	1	pme3011;pme1408
Biosynthesis of phenylpropanoids	ko01061	8(8.33%)	49(7.68%)	0.46245	1	pmb0475;pme3305;pme1637;pmf0285;pme3237;pme2550;pme3550;pme0020
Fatty acid degradation	ko00071	1(1.04%)	4(0.63%)	0.480018	1	pma6281
Caffeine metabolism	ko00232	1(1.04%)	4(0.63%)	0.480018	1	pme2798
Drug metabolism - other enzymes	ko00983	1(1.04%)	4(0.63%)	0.480018	1	pmc0274
Biosynthesis of unsaturated fatty acids	ko01040	1(1.04%)	4(0.63%)	0.480018	1	pmf0401
Sphingolipid signaling pathway	ko04071	1(1.04%)	4(0.63%)	0.480018	1	pme0009
Cholinergic synapse	ko04725	1(1.04%)	4(0.63%)	0.480018	1	pme0293
Biosynthesis of plant hormones	ko01070	3(3.13%)	17(2.66%)	0.483983	1	pme0020;pme1210;pme2550
Central carbon metabolism in cancer	ko05230	6(6.25%)	37(5.8%)	0.492743	1	pme1210;pme0009;pme1419;pme1408;pme0020;pme2698
Phosphotransferase system (PTS)	ko02060	2(2.08%)	11(1.72%)	0.511132	1	pmb3088;pme2111
Cysteine and methionine metabolism	ko00270	3(3.13%)	18(2.82%)	0.52473	1	pme1210;pme1419;pme0009
Glutathione metabolism	ko00480	4(4.17%)	25(3.92%)	0.53427	1	pmb0325;pme2111;pmb0494;pme2527
D-Glutamine and D-glutamate metabolism	ko00471	1(1.04%)	5(0.78%)	0.558754	1	pme1408
Dioxin degradation	ko00621	1(1.04%)	5(0.78%)	0.558754	1	pme0289
Carbon fixation in photosynthetic organisms	ko00710	1(1.04%)	5(0.78%)	0.558754	1	pma6455
Biosynthesis of alkaloids derived from terpenoid and polyketide	ko01066	1(1.04%)	5(0.78%)	0.558754	1	pme2550
Vancomycin resistance	ko01502	1(1.04%)	5(0.78%)	0.558754	1	pme0009
Longevity regulating pathway	ko04211	1(1.04%)	5(0.78%)	0.558754	1	pme2831
Proximal tubule bicarbonate reclamation	ko04964	1(1.04%)	5(0.78%)	0.558754	1	pme1408
Carbon metabolism	ko01200	3(3.13%)	20(3.13%)	0.6007	1	pme0009;pma6455;pme0293
Bile secretion	ko04976	3(3.13%)	20(3.13%)	0.6007	1	pmb0325;pme2831;pme0059
Starch and sucrose metabolism	ko00500	1(1.04%)	6(0.94%)	0.625673	1	pmb3088
Propanoate metabolism	ko00640	1(1.04%)	6(0.94%)	0.625673	1	pme0293
Nitrogen metabolism	ko00910	1(1.04%)	6(0.94%)	0.625673	1	pme1408
Antifolate resistance	ko01523	1(1.04%)	6(0.94%)	0.625673	1	pme1210
Glutamatergic synapse	ko04724	1(1.04%)	6(0.94%)	0.625673	1	pme1408
Serotonergic synapse	ko04726	1(1.04%)	6(0.94%)	0.625673	1	pme1225
Thyroid hormone synthesis	ko04918	1(1.04%)	6(0.94%)	0.625673	1	pma6455
Morphine addiction	ko05032	1(1.04%)	6(0.94%)	0.625673	1	pme3011
Biosynthesis of plant secondary metabolites	ko01060	7(7.29%)	49(7.68%)	0.627579	1	pme2527;pme0009;pme1210;pme0424;pme2550;pme0020;pme1408
Biosynthesis of antibiotics	ko01130	9(9.38%)	63(9.87%)	0.63008	1	pme0009;pme2527;pme0293;pmb0494;pme0020;pme2698;pme0278;pme2550;pma6455
beta-Alanine metabolism	ko00410	2(2.08%)	14(2.19%)	0.648084	1	pmb0325;pme3011
Isoflavonoid biosynthesis	ko00943	6(6.25%)	43(6.74%)	0.651615	1	pma0791;pme0367;pme3263;pmb0666;pme3237;pma6254
Citrate cycle (TCA cycle)	ko00020	1(1.04%)	7(1.1%)	0.682532	1	pme2550
Pyruvate metabolism	ko00620	1(1.04%)	7(1.1%)	0.682532	1	pme0293
Stilbenoid, diarylheptanoid and gingerol biosynthesis	ko00945	1(1.04%)	7(1.1%)	0.682532	1	pme0398
Inflammatory mediator regulation of TRP channels	ko04750	1(1.04%)	7(1.1%)	0.682532	1	pme0424
Aminobenzoate degradation	ko00627	3(3.13%)	24(3.76%)	0.727505	1	pmb0069;pmb0475;pme0289
Ascorbate and aldarate metabolism	ko00053	1(1.04%)	8(1.25%)	0.730832	1	pme2111
Taurine and hypotaurine metabolism	ko00430	1(1.04%)	8(1.25%)	0.730832	1	pme0293
Toluene degradation	ko00623	1(1.04%)	8(1.25%)	0.730832	1	pme0289
Arginine and proline metabolism	ko00330	4(4.17%)	32(5.02%)	0.737137	1	pmb0325;pmb0494;pme2527;pme3011
Metabolic pathways	ko01100	50(52.08%)	348(54.55%)	0.738262	1	pme2698;pme0207;pmb0566;pme0428;pma1751;pme2798;pme1637;pme1225;pme0020;pme1408;pme0289;pmb0864;pma0791;pmc0682;pmb0874;pme0278;pme0038;pma6254;pmb2795;pmb3088;pmb2804;pme3305;pmb2388;pmb0859;pmb0856;pme1419;pmb0873;pme2244;pme2111;pmf0285;pme0293;pmb0423;pme0274;pmb0883;pme0009;pmb1108;pme1313;pmb0877;pmb0494;pmb0848;pme2550;pme2527;pmb0666;pme1709;pme0424;pma6455;pme1210;pme3011;pmb0325;pme0367
ABC transporters	ko02010	7(7.29%)	55(8.62%)	0.751741	1	pme0009;pmb0494;pmb0325;pme2527;pme1408;pme2698;pme0020
Alanine, aspartate and glutamate metabolism	ko00250	2(2.08%)	17(2.66%)	0.753174	1	pme1408;pme3011
Lysine biosynthesis	ko00300	1(1.04%)	9(1.41%)	0.771848	1	pme0278
Zeatin biosynthesis	ko00908	1(1.04%)	9(1.41%)	0.771848	1	pme0293
Synaptic vesicle cycle	ko04721	1(1.04%)	9(1.41%)	0.771848	1	pme3011
Benzoate degradation	ko00362	1(1.04%)	10(1.57%)	0.806669	1	pme0289
Pyrimidine metabolism	ko00240	2(2.08%)	19(2.98%)	0.807381	1	pme1408;pme0038
Monobactam biosynthesis	ko00261	1(1.04%)	11(1.72%)	0.836223	1	pme0009
Biosynthesis of alkaloids derived from histidine and purine	ko01065	1(1.04%)	12(1.88%)	0.861299	1	pme2550
cAMP signaling pathway	ko04024	1(1.04%)	12(1.88%)	0.861299	1	pme3011
Biosynthesis of terpenoids and steroids	ko01062	1(1.04%)	13(2.04%)	0.882569	1	pme2550
Lysine degradation	ko00310	1(1.04%)	14(2.19%)	0.900607	1	pma6281
Flavonoid biosynthesis	ko00941	15(15.63%)	129(20.22%)	0.915112	1	pme3237;pmb0666;pme3300;pme0367;pme1478;pmb1108;pme1580;pmb0619;pma0791;pmb0746;pmb0566;pma6254;pme0398;pmb0628;pmb2984
Two-component system	ko02020	1(1.04%)	16(2.51%)	0.928857	1	pme1408
AMPK signaling pathway	ko04152	1(1.04%)	16(2.51%)	0.928857	1	pme2831
Glycine, serine and threonine metabolism	ko00260	1(1.04%)	17(2.66%)	0.939838	1	pme0009
Tyrosine metabolism	ko00350	1(1.04%)	18(2.82%)	0.949138	1	pmb0037
Neuroactive ligand-receptor interaction	ko04080	1(1.04%)	19(2.98%)	0.957014	1	pme3011
Purine metabolism	ko00230	2(2.08%)	32(5.02%)	0.967077	1	pme1408;pma6455
Vitamin digestion and absorption	ko04977	1(1.04%)	23(3.61%)	0.978132	1	pme2111
Flavone and flavonol biosynthesis	ko00944	14(14.58%)	139(21.79%)	0.980036	1	pme3267;pme0332;pmb0604;pme3407;pma6254;pmb0566;pmb0746;pme0367;pme1478;pmb1108;pmb0666;pme2459;pmb3028;pmb0579

## Sheet: ZQG vs DHG
KEGG Pathway	ko_ID	Unique compound frequency	compound frequency	P-value	FDR	Unique compound
Phenylpropanoid biosynthesis	ko00940	13 (26%)	49 (7.68%)	2.83e-05	0.00209318	pme0424;pme1637;pmb1178;pme3131;pmf0285;pmb3074;pme3305;pmb0423;pme0398;pme3367;pme3246;pme2698;pmb0325
Biosynthesis of secondary metabolites	ko01110	31 (62%)	263 (41.22%)	0.001667	0.123358	pme1478;pmb0619;pme3131;pmf0285;pme3250;pmb0423;pme3367;pme2698;pme1637;pmb2388;pme0424;pmb0874;pma1751;pme0289;pmb1178;pme2527;pmb2984;pmb3074;pme1580;pmb0856;pme2798;pme2244;pme1210;pme3305;pmb0628;pme0398;pmc0682;pmb0859;pme0379;pme3237;pma6254
Glycerophospholipid metabolism	ko00564	7 (14%)	33 (5.17%)	0.010391	0.768937	pmb2388;pmb0863;pmc0960;pmb0859;pmb0874;pmd0145;pmb0856
Glycosylphosphatidylinositol (GPI)-anchor biosynthesis	ko00563	2 (4%)	5 (0.78%)	0.0516803	1	pmb0874;pmb0856
Autophagy - animal	ko04140	2 (4%)	5 (0.78%)	0.0516803	1	pmb0856;pmb0874
Pathogenic Escherichia coli infection	ko05130	2 (4%)	5 (0.78%)	0.0516803	1	pmb0856;pmb0874
Benzoxazinoid biosynthesis	ko00402	2 (4%)	6 (0.94%)	0.0736853	1	pmc0682;pme2244
Taste transduction	ko04742	3 (6%)	13 (2.04%)	0.0740665	1	pmf0594;pme3011;pme0059
Phenylalanine metabolism	ko00360	5 (10%)	30 (4.7%)	0.0766924	1	pme0289;pmb0423;pmf0441;pmf0594;pme2698
Biosynthesis of phenylpropanoids	ko01061	7 (14%)	49 (7.68%)	0.0779174	1	pme3250;pme3305;pme3237;pmb0475;pme1637;pme0379;pmf0285
Phenylalanine, tyrosine and tryptophan biosynthesis	ko00400	4 (8%)	23 (3.61%)	0.0973205	1	pme2244;pmb3317;pmc0682;pme2698
Cutin, suberine and wax biosynthesis	ko00073	1 (2%)	2 (0.31%)	0.150711	1	pmf0401
D-Arginine and D-ornithine metabolism	ko00472	1 (2%)	2 (0.31%)	0.150711	1	pme2527
Estrogen signaling pathway	ko04915	1 (2%)	2 (0.31%)	0.150711	1	pme3011
Biosynthesis of secondary metabolites - unclassified	ko00999	2 (4%)	9 (1.41%)	0.152156	1	pme2527;pme1637
Choline metabolism in cancer	ko05231	3 (6%)	18 (2.82%)	0.160567	1	pmd0145;pmb0859;pmb2388
Arachidonic acid metabolism	ko00590	2 (4%)	10 (1.57%)	0.181012	1	pmb0859;pmb2388
Quorum sensing	ko02024	1 (2%)	3 (0.47%)	0.217479	1	pme3011
Nicotine addiction	ko05033	1 (2%)	3 (0.47%)	0.217479	1	pme3011
alpha-Linolenic acid metabolism	ko00592	2 (4%)	12 (1.88%)	0.240703	1	pmb2388;pmb0859
Fatty acid degradation	ko00071	1 (2%)	4 (0.63%)	0.279095	1	pme2006
Caffeine metabolism	ko00232	1 (2%)	4 (0.63%)	0.279095	1	pme2798
Biosynthesis of unsaturated fatty acids	ko01040	1 (2%)	4 (0.63%)	0.279095	1	pmf0401
Pertussis	ko05133	1 (2%)	4 (0.63%)	0.279095	1	pma1751
2-Oxocarboxylic acid metabolism	ko01210	3 (6%)	24 (3.76%)	0.288522	1	pme2527;pme1210;pme2698
beta-Alanine metabolism	ko00410	2 (4%)	14 (2.19%)	0.301302	1	pmb0325;pme3011
Linoleic acid metabolism	ko00591	2 (4%)	14 (2.19%)	0.301302	1	pmb0859;pmb2388
Tryptophan metabolism	ko00380	3 (6%)	25 (3.92%)	0.310973	1	pmc0682;pme2244;pme1313
Ether lipid metabolism	ko00565	1 (2%)	5 (0.78%)	0.335949	1	pmd0145
Dioxin degradation	ko00621	1 (2%)	5 (0.78%)	0.335949	1	pme0289
Nicotinate and nicotinamide metabolism	ko00760	2 (4%)	16 (2.51%)	0.361212	1	pma1751;pme3011
Anthocyanin biosynthesis	ko00942	1 (2%)	6 (0.94%)	0.388402	1	pma1590
Antifolate resistance	ko01523	1 (2%)	6 (0.94%)	0.388402	1	pme1210
Morphine addiction	ko05032	1 (2%)	6 (0.94%)	0.388402	1	pme3011
Stilbenoid, diarylheptanoid and gingerol biosynthesis	ko00945	1 (2%)	7 (1.1%)	0.436787	1	pme0398
Inflammatory mediator regulation of TRP channels	ko04750	1 (2%)	7 (1.1%)	0.436787	1	pme0424
Isoflavonoid biosynthesis	ko00943	4 (8%)	43 (6.74%)	0.440617	1	pme3250;pma6254;pme0379;pme3237
Arginine and proline metabolism	ko00330	3 (6%)	32 (5.02%)	0.466433	1	pme2527;pmb0325;pme3011
Tropane, piperidine and pyridine alkaloid biosynthesis	ko00960	2 (4%)	20 (3.13%)	0.474701	1	pma1751;pme2698
Bile secretion	ko04976	2 (4%)	20 (3.13%)	0.474701	1	pmb0325;pme0059
Toluene degradation	ko00623	1 (2%)	8 (1.25%)	0.481416	1	pme0289
Arginine biosynthesis	ko00220	1 (2%)	9 (1.41%)	0.522574	1	pme2527
Synaptic vesicle cycle	ko04721	1 (2%)	9 (1.41%)	0.522574	1	pme3011
Benzoate degradation	ko00362	1 (2%)	10 (1.57%)	0.560525	1	pme0289
Butanoate metabolism	ko00650	1 (2%)	10 (1.57%)	0.560525	1	pme3011
GABAergic synapse	ko04727	1 (2%)	10 (1.57%)	0.560525	1	pme3011
Protein digestion and absorption	ko04974	4 (8%)	50 (7.84%)	0.565089	1	pmc0682;pme2244;pme1210;pme2698
Aminobenzoate degradation	ko00627	2 (4%)	24 (3.76%)	0.575714	1	pmb0475;pme0289
Mineral absorption	ko04978	2 (4%)	24 (3.76%)	0.575714	1	pme2698;pme1210
Flavonoid biosynthesis	ko00941	10 (20%)	129 (20.22%)	0.576679	1	pmb2984;pme1478;pme0379;pmb0619;pme1580;pmb0746;pme0398;pme3237;pmb0628;pma6254
Glutathione metabolism	ko00480	2 (4%)	25 (3.92%)	0.598735	1	pme2527;pmb0325
cAMP signaling pathway	ko04024	1 (2%)	12 (1.88%)	0.62777	1	pme3011
Degradation of aromatic compounds	ko01220	2 (4%)	27 (4.23%)	0.642021	1	pmb0423;pme0289
Ubiquinone and other terpenoid-quinone biosynthesis	ko00130	1 (2%)	14 (2.19%)	0.684901	1	pmb0423
Lysine degradation	ko00310	1 (2%)	14 (2.19%)	0.684901	1	pme2006
Cyanoamino acid metabolism	ko00460	1 (2%)	15 (2.35%)	0.710149	1	pme2698
Biosynthesis of alkaloids derived from ornithine, lysine and nicotinic acid	ko01064	1 (2%)	16 (2.51%)	0.733412	1	pme2527
Microbial metabolism in diverse environments	ko01120	6 (12%)	90 (14.11%)	0.736072	1	pmb0475;pme3011;pmb0423;pme2798;pme0289;pma1751
Alanine, aspartate and glutamate metabolism	ko00250	1 (2%)	17 (2.66%)	0.754842	1	pme3011
Biosynthesis of plant hormones	ko01070	1 (2%)	17 (2.66%)	0.754842	1	pme1210
Biosynthesis of plant secondary metabolites	ko01060	3 (6%)	49 (7.68%)	0.760732	1	pme2527;pme1210;pme0424
Aminoacyl-tRNA biosynthesis	ko00970	2 (4%)	34 (5.33%)	0.765539	1	pme1210;pme2698
Cysteine and methionine metabolism	ko00270	1 (2%)	18 (2.82%)	0.774581	1	pme1210
Tyrosine metabolism	ko00350	1 (2%)	18 (2.82%)	0.774581	1	pmb0037
Biosynthesis of alkaloids derived from shikimate pathway	ko01063	1 (2%)	18 (2.82%)	0.774581	1	pme0059
Biosynthesis of amino acids	ko01230	3 (6%)	51 (7.99%)	0.785188	1	pme2527;pme2698;pme1210
Neuroactive ligand-receptor interaction	ko04080	1 (2%)	19 (2.98%)	0.79276	1	pme3011
Central carbon metabolism in cancer	ko05230	2 (4%)	37 (5.8%)	0.806325	1	pme1210;pme2698
ABC transporters	ko02010	3 (6%)	55 (8.62%)	0.828091	1	pme2698;pmb0325;pme2527
Metabolic pathways	ko01100	22 (44%)	348 (54.55%)	0.955923	1	pme0424;pme0379;pmb0874;pmb2388;pmc0682;pme1637;pmb0859;pme1313;pma6254;pme0289;pma1751;pmf0285;pme2527;pme3011;pme3305;pmb0423;pme1210;pme2698;pmb0325;pme2244;pme2798;pmb0856
Biosynthesis of antibiotics	ko01130	2 (4%)	63 (9.87%)	0.969092	1	pme2527;pme2698
Flavone and flavonol biosynthesis	ko00944	6 (12%)	139 (21.79%)	0.978858	1	pme1478;pmb0746;pmb3028;pme0379;pma6254;pmb3045
