# Supplementary material for: Metabolomics Analysis of the Peels of Different Colored Citrus Fruits (Citrus reticulata cv. ‘Shatangju’) During the Maturation Period Based on UHPLC-QQQ-MS
Source: Molecules. 2020 Jan 17;25(2):396. doi: 10.3390/molecules25020396 (PMC7024170; doi:10.3390/molecules25020396)
Supplement: Supplementary file 1 [file molecules-25-00396-s001.zip › molecules-664299-SI/Supplementary/Supplementary Table S2.xlsx]

## Sheet: HBG vs DHG
ID	Peak	Index	Molecular Weight (Da)	Ion mode	Ionization model	Q1 (Da)	Q3 (Da)	Rt (min)	Compounds	Class	KEGG ID	Mean DHG	Mean HBG	VIP	P-VALUE	FDR	Fold_Change	Log2FC	kegg_map
485	L-Methionine	pme1210	149.05	Positive	[M+H]+	150	61	1.15	L-Methionine	Amino acid and derivatives	C00073	2.73333e+06	364667	1.25269	6.90215e-06	0.00210055	0.133415	-2.90601	ko00270,ko00966,ko00970,ko01060,ko01070,ko01100,ko01110,ko01210,ko01230,ko01523,ko04974,ko04978,ko05230
461	3-(4-Hydroxyphenyl)propionic acid	pme0419	166.06	Positive	[M+H]+	167.1	107	3.71	3-(4-Hydroxyphenyl)propionic acid	Phenylpropanoids	C01744	3.68333e+07	15700000	1.26257	2.93303e-06	0.00210055	0.426244	-1.23025	--
199	1-Methoxyindole-3-carbaldehyde	pmb0813	175.1	Positive	[M+H]+	176.1	133.2	4.3	1-Methoxyindole-3-carbaldehyde	Indole derivatives	-	432667	117667	1.26289	1.01205e-05	0.00214673	0.271957	-1.87855	ko00380
432	6-Aminocaproic acid	pme0274	131.09	Positive	[M+H]+	132.1	69	1.2	6-Aminocaproic acid	Organic acids and derivatives	C02378	27700000	1.01533e+07	1.25842	1.17565e-05	0.00214673	0.366546	-1.44793	ko00930,ko01100,ko01120
503	L-Methionine methyl ester	pme1419	163	Positive	[M+H]+	164	104	1.77	L-Methionine methyl ester	Amino acid and derivatives	-	707333	149000	1.26015	1.66441e-05	0.00239015	0.21065	-2.24708	ko00270,ko00966,ko00970,ko01100,ko01110,ko01210,ko01230,ko04974,ko04978,ko05230
650	γ-aminobutyric acid	pme3011	103.06	Positive	[M+H]+	104.1	68.8	0.77	γ-aminobutyric acid	Organic acids and derivatives	C00334	2.44667e+06	6.15667e+06	1.26061	1.83253e-05	0.00239015	2.51635	1.33133	ko00250,ko00330,ko00410,ko00650,ko00760,ko01100,ko01120,ko02024,ko04024,ko04080,ko04721,ko04723,ko04727,ko04742,ko04915,ko05032,ko05033
459	Chlorogenic acid (3-O-Caffeoylquinic acid)	pme0398	354.1	Negative	[M-H]-	353.1	191	2.72	Chlorogenic acid (3-O-Caffeoylquinic acid)	Organic acids and derivatives	C00852	1.91667e+06	229000	1.24193	2.50737e-05	0.00239782	0.119478	-3.06518	ko00940,ko00941,ko00945,ko01110
694	p-Coumaryl alcohol	pme3305	150.07	Negative	[M-H]-	149	131	3.67	p-Coumaryl alcohol	Phenylpropanoids	C02646	192333	32100	1.24621	2.88894e-05	0.00239782	0.166898	-2.58296	ko00940,ko01061,ko01100,ko01110
301	1-O-beta-D-Glucopyranosyl sinapate	pmb2940	386.1	Negative	[M-H]-	385.1	205	3.26	1-O-beta-D-Glucopyranosyl sinapate	Phenylpropanoids	-	23600000	7830000	1.26333	2.19343e-05	0.00239782	0.33178	-1.5917	--
92	Hydroxy-methoxycinnamate	pmb0423	194.1	Positive	[M+H]+	195.1	145.3	3.22	Hydroxy-methoxycinnamate	Phenylpropanoids	-	1.17667e+06	293667	1.25667	3.47489e-05	0.00264381	0.249575	-2.00245	ko00130,ko00360,ko00940,ko01100,ko01110,ko01120,ko01220
501	L-Glutamine	pme1408	146.07	Negative	[M-H]-	145.1	109	0.76	L-Glutamine	Amino acid and derivatives	C00064	4.06667e+06	1.09767e+06	1.25886	3.9088e-05	0.00271424	0.269918	-1.88941	ko00220,ko00230,ko00240,ko00250,ko00471,ko00630,ko00910,ko00970,ko01060,ko01100,ko01120,ko01230,ko02010,ko02020,ko04724,ko04727,ko04964,ko04974,ko04978,ko05230
377	L-Valine	pme0039	117.08	Positive	[M+H]+	118.1	72.1	0.85	L-Valine	Amino acid and derivatives	C00183	2.61667e+07	10950000	1.25497	4.7566e-05	0.00271424	0.418471	-1.2568	ko00280,ko00290,ko00311,ko00460,ko00770,ko00966,ko00970,ko01060,ko01063,ko01100,ko01110,ko01130,ko01210,ko01230,ko02010,ko04974,ko04978,ko05230
868	alpha-Aminocaproic acid	pmf0484	131.09	Positive	[M+H]+	132.1	86	1.35	alpha-Aminocaproic acid	Amino acid and derivatives	C01933	1.36667e+06	596000	1.25565	4.58472e-05	0.00271424	0.436098	-1.19728	--
707	Laricitrin	pme3407	332.05	Negative	[M-H]-	331	151	5.15	Laricitrin	Flavonol	C12633	66166.7	19600	1.2497	5.62323e-05	0.00285223	0.296222	-1.75525	ko00944
614	4-Hydroxybenzaldehyde	pme2670	122.04	Negative	[M-H]-	121	92	3.72	4-Hydroxybenzaldehyde	Organic acids and derivatives	C00633	681000	1.92333e+06	1.25718	5.32707e-05	0.00285223	2.82428	1.49788	ko00363,ko00623,ko00627,ko01061,ko01100,ko01120
319	Tricin O-sinapic acid	pmb3028	536	Negative	[M-H]-	535	491.3	3.75	Tricin O-sinapic acid	Flavone	-	36500000	3030000	1.25877	7.31043e-05	0.00307247	0.0830137	-3.59051	ko00944
321	Tricin O-saccharic acid	pmb3041	522.1	Negative	[M-H]-	521.1	329.2	3.81	Tricin O-saccharic acid	Flavone	-	701667	265333	1.25066	7.40353e-05	0.00307247	0.378147	-1.40298	ko00944
896	6-Aminopenicillanic acid	pmf0571	216.06	Positive	[M+H]+	217.1	105	5.29	6-Aminopenicillanic acid	Others	C02954	351000	1.22667e+06	1.25146	6.47789e-05	0.00307247	3.49478	1.8052	ko00311,ko01130,ko07011,ko07012
124	Kaempferol 3-O-glucoside (Astragalin)	pmb0604	448.1	Positive	[M+H]+	449.1	287.6	3.93	Kaempferol 3-O-glucoside (Astragalin)	Flavonol	C12249	4.10667e+06	1560000	1.2614	8.35519e-05	0.00315538	0.37987	-1.39642	ko00944,ko01110
611	Dl-Norvaline	pme2634	117.08	Positive	[M+H]+	118	72	0.85	Dl-Norvaline	Amino acid and derivatives	C01826	2.95667e+07	1.22333e+07	1.25641	8.35186e-05	0.00315538	0.413754	-1.27315	--
701	Rhamnetin (7-O-methxyl quercetin)	pme3369	316.06	Negative	[M-H]-	315	165	6.43	Rhamnetin (7-O-methxyl quercetin)	Flavonol	C10176	285333	691333	1.25797	8.64015e-05	0.00315538	2.4229	1.27673	--
379	L-Isoleucine	pme0041	131.09	Positive	[M+H]+	132	86	1.26	L-Isoleucine	Amino acid and derivatives	C00407	1.63667e+06	683333	1.25058	0.000105904	0.00365401	0.417515	-1.2601	ko00280,ko00290,ko00460,ko00960,ko00966,ko00970,ko01060,ko01064,ko01100,ko01110,ko01130,ko01210,ko01230,ko02010,ko04974,ko04978,ko05230
873	Crocin	pmf0503	976.38	Negative	[M-H]-	975.4	651.3	4.04	Crocin	Terpene	C08589	983333	3.90333e+06	1.23959	0.000146923	0.00462554	3.96949	1.98895	ko00999,ko01110
231	O-Feruloyl 2-hydroxylcoumarin	pmb1178	338.1	Positive	[M+H]+	339.1	145.4	3.32	O-Feruloyl 2-hydroxylcoumarin	Phenylpropanoids	-	404667	906000	1.25259	0.000158103	0.00481161	2.23888	1.16278	ko00940,ko01110
456	4-Methylumbelliferone	pme0391	176.05	Positive	[M+H]+	177	121	4.61	4-Methylumbelliferone	Phenylpropanoids	C03081	2.53333e+06	761667	1.24445	0.000183248	0.00539695	0.300658	-1.73381	--
270	Anthranilate O-hexosyl-O-hexoside	pmb2654	461.1	Negative	[M-H]-	460.1	117.9	0.78	Anthranilate O-hexosyl-O-hexoside	Organic acids and derivatives	-	2.31333e+06	1100000	1.24648	0.000249496	0.0066997	0.475504	-1.07247	--
779	Peonidin 3-O-glucoside chloride	pmf0203	498.09	Positive	[M-Cl]+	463.1	301.1	2.94	Peonidin 3-O-glucoside chloride	Anthocyanins	-	455333	1.60333e+06	1.22741	0.000242949	0.0066997	3.52123	1.81608	--
551	2,5-dihydroxybenzoic acid (Gentisic acid)	pme1814	154.03	Negative	[M-H]-	153	108	2.5	2,5-dihydroxybenzoic acid (Gentisic acid)	Organic acids and derivatives	C00628	127667	354000	1.24287	0.000296618	0.00752256	2.77285	1.47137	ko00350,ko00362,ko00626,ko01100,ko01120
333	3-O-p-Coumaroyl quinic acid	pmb3074	338.1	Negative	[M-H]-	337.1	191.1	3.3	3-O-p-Coumaroyl quinic acid	Organic acids and derivatives	-	1.16333e+07	748000	1.26115	0.000385337	0.00766774	0.064298	-3.95908	ko00940,ko01110
543	Nicotinic Acid Methyl Ester (Methyl Nicotinate)	pme1709	137.05	Positive	[M+H]+	138.1	78	3.73	Nicotinic Acid Methyl Ester (Methyl Nicotinate)	Vitamins and derivatives	-	3720000	347667	1.26326	0.00031422	0.00766774	0.0934588	-3.41953	ko00760,ko00960,ko01100,ko01110,ko01120,ko05133
843	Zingerone	pmf0415	194.09	Positive	[M+H]+	195.1	137	4.84	Zingerone	Phenylpropanoids	C17497	188333	61666.7	1.22718	0.000406384	0.00766774	0.327434	-1.61073	--
336	Trehalose 6-phosphate	pmb3088	422.1	Negative	[M-H]-	421.1	241.1	0.71	Trehalose 6-phosphate	Carbohydrates	C00689	233000	81666.7	1.24771	0.000412577	0.00766774	0.350501	-1.51251	ko00500,ko01100,ko02060,ko04723
41	Methylglutaric acid	pma6281	146.06	Negative	[M-H]-	145.1	101.1	0.75	Methylglutaric acid	Organic acids and derivatives	-	41433.3	14533.3	1.22792	0.000367266	0.00766774	0.350764	-1.51143	ko00071,ko00310
366	L-Leucine	pme0019	131.09	Positive	[M+H]+	132.1	86.2	1.27	L-Leucine	Amino acid and derivatives	C00123	1.35667e+06	559333	1.26357	0.000361195	0.00766774	0.412285	-1.27829	ko00280,ko00290,ko00966,ko00970,ko01060,ko01065,ko01100,ko01110,ko01210,ko01230,ko02010,ko04150,ko04974,ko04978,ko05230
475	L-Tyramine	pme1002	137.08	Positive	[M+H]+	138.1	103	1.26	L-Tyramine	Amino acid and derivatives	C00483	2.28667e+06	4.60667e+06	1.24873	0.000391666	0.00766774	2.01458	1.01048	ko00350,ko00680,ko00950,ko01060,ko01063,ko01110,ko04080,ko04974
300	4-O-Caffeoyl quinic acid (criptochlorogenic acid)	pmb2938	354.1	Negative	[M-H]-	353.1	100.9	3	4-O-Caffeoyl quinic acid (criptochlorogenic acid)	Organic acids and derivatives	-	75966.7	165667	1.23932	0.00041992	0.00766774	2.18078	1.12484	ko00940,ko01110
897	Paeonol	pmf0572	166.06	Positive	[M+H]+	167.1	121	6.34	Paeonol	Phenylpropanoids	C10712	99500	304333	1.26209	0.000334224	0.00766774	3.05863	1.61288	--
580	Limonin	pme2188	470.18	Negative	[M-H]-	469.2	229	6.5	Limonin	Terpene	C03514	8.15333e+06	25400000	1.22676	0.000384105	0.00766774	3.11529	1.63937	--
539	D-Pantothenic dcid	pme1683	476.17	Positive	[M+H]+	477.2	258	2.15	D-Pantothenic dcid	Organic acids and derivatives	C12276	16166.7	58533.3	1.2349	0.000419309	0.00766774	3.62062	1.85624	--
574	Histamine	pme2122	111.08	Positive	[M+H]+	112.1	95	0.84	Histamine	Amino acid and derivatives	C00388	225333	610333	1.2293	0.000428569	0.00767223	2.70858	1.43754	ko00340,ko01065,ko01100,ko01110,ko04080,ko04664,ko04721,ko04750,ko04971,ko04974,ko05310,ko07227
396	N6-Acetyl-L-lysine	pme0122	188.12	Positive	[M+H]+	189.2	126	1.14	N6-Acetyl-L-lysine	Amino acid and derivatives	C02727	925000	299333	1.22927	0.000500621	0.00859136	0.323604	-1.6277	ko00310
269	D(+)-Melezitose O-rhamnoside	pmb2653	650.1	Negative	[M-H]-	649.1	145	0.76	D(+)-Melezitose O-rhamnoside	Carbohydrates	-	266667	107067	1.24044	0.000535966	0.00873817	0.4015	-1.31653	--
232	Phellodensin F	pmb1240	502.2	Positive	[M+H]+	503.2	311.1	3.79	Phellodensin F	Others	-	2.28333e+07	2800000	1.25879	0.000578288	0.00906703	0.122628	-3.02764	--
900	Proline	pmf0585	115.06	Positive	[M+H]+	116.1	70	0.79	Proline	Amino acid and derivatives	C16435	3.22667e+07	13700000	1.23441	0.000585931	0.00906703	0.424587	-1.23587	--
635	4-Hydroxybenzoic acid	pme2903	138.03	Negative	[M-H]-	137	93	3.1	4-Hydroxybenzoic acid	Organic acids and derivatives	C00156	228667	479333	1.24858	0.000577644	0.00906703	2.09621	1.06778	ko00130,ko00360,ko00362,ko00363,ko00623,ko00627,ko00790,ko01061,ko01100,ko01110,ko01120,ko01220,ko07110
190	Piperidine	pmb0782	85.1	Positive	[M+H]+	86.1	69.2	1.19	Piperidine	Alkaloids	C01746	5210000	1.93667e+06	1.25211	0.000598511	0.00910734	0.371721	-1.42771	ko00960,ko04974
548	Cyanidin 3-O-rutinoside (Keracyanin)	pme1773	595	Positive	Protonated	595	287	2.7	Cyanidin 3-O-rutinoside (Keracyanin)	Anthocyanins	C08620	133000	287000	1.23086	0.000630966	0.00929149	2.15789	1.10962	ko00942
237	MAG (18:4) isomer3	pmb1562	350	Positive	[M+H]+	351	146.9	7.8	MAG (18:4) isomer3	Lipids	-	599333	286333	1.26127	0.000643546	0.0093263	0.477753	-1.06566	ko00561,ko01100,ko04975,ko04977
285	Citramalate	pmb2826	148	Negative	[M-H]-	147	87.1	1.03	Citramalate	Organic acids and derivatives	C00815	728333	243333	1.21951	0.000675807	0.00949249	0.334096	-1.58166	--
228	Adenosine 5'-monophosphate	pmb0981	347.2	Positive	[M+H]+	348.2	136	1.16	Adenosine 5'-monophosphate	Nucleotide and derivates	C00020	858333	303667	1.23319	0.000688409	0.00952299	0.353786	-1.49905	ko00230,ko00908,ko01060,ko01065,ko01070,ko01100,ko01110,ko01130,ko01523,ko04022,ko04024,ko04068,ko04150,ko04151,ko04152,ko04211,ko04740,ko04742,ko04923,ko04924,ko04925,ko04927,ko04928,ko04934,ko05012,ko05032
82	Cholesterol	pmb0292	386.1	Positive	[M+H]+	387.1	331.1	7.65	Cholesterol	Lipids	C00187	2390000	500333	1.22855	0.000736094	0.00977961	0.209344	-2.25605	ko00100,ko00120,ko00140,ko00981,ko00984,ko01066,ko01100,ko01120,ko04913,ko04925,ko04927,ko04934,ko04975,ko04976,ko04977,ko04979,ko05200,ko05217
95	Aspartic acid di-O-glucoside	pmb0464	457.1	Positive	[M+H]+	458.1	116.3	0.81	Aspartic acid di-O-glucoside	Amino acid and derivatives	-	1.65667e+06	575000	1.23768	0.000777862	0.00977961	0.347082	-1.52665	--
850	Isochlorogenic acid B	pmf0424	516.13	Positive	[M+H]+	517.1	163.1	3.98	Isochlorogenic acid B	Organic acids and derivatives	-	219333	495667	1.24007	0.000774761	0.00977961	2.25988	1.17625	--
111	Luteolin O-hexosyl-O-pentoside	pmb0566	580.2	Positive	[M+H]+	581.2	383.2	3.74	Luteolin O-hexosyl-O-pentoside	Flavone	-	532667	1.21667e+06	1.24768	0.00078194	0.00977961	2.28411	1.19163	ko00941,ko00944,ko01100,ko01110
376	Cytosine	pme0038	111.04	Positive	[M+H]+	112	95	0.82	Cytosine	Nucleotide and derivates	C00380	261000	749000	1.25349	0.000760049	0.00977961	2.86973	1.52092	ko00240,ko01100
535	Pinoresinol	pme1646	358.14	Negative	[M-H]-	357.1	151	5.41	Pinoresinol	Phenylpropanoids	-	889000	120233	1.24608	0.000808231	0.00995492	0.135246	-2.88635	--
24	Nicotinic acid-hexoside	pma1751	285	Positive	[M+H]+	286	124	1.95	Nicotinic acid-hexoside	Vitamins and derivatives	-	3.63333e+06	396000	1.25531	0.00083215	0.00999675	0.108991	-3.19772	ko00760,ko00960,ko01100,ko01110,ko01120,ko05133
662	6,7-Dimethoxy-4-methylcoumarin	pme3131	220.07	Positive	[M+H]+	221.1	177	5.39	6,7-Dimethoxy-4-methylcoumarin	Phenylpropanoids	-	125333	9	1.26464	0.000854899	0.0101367	7.18085e-05	-13.7655	ko00940,ko01110
405	N-Propionylglycine	pme0174	131.06	Positive	[M+H]+	132.1	57	1.29	N-Propionylglycine	Amino acid and derivatives	-	590000	265333	1.23029	0.000925228	0.0106928	0.449718	-1.15291	ko00120,ko00230,ko00260,ko00310,ko00460,ko00480,ko00630,ko00680,ko00730,ko00860,ko00970,ko01100,ko01110,ko01120,ko01130,ko01200,ko01230,ko01502,ko02010,ko04080,ko04721,ko04974,ko04978,ko05230
362	L-Serine	pme0009	105.04	Negative	[M-H]-	104	73.7	0.79	L-Serine	Amino acid and derivatives	C00065	2.77667e+07	8.00333e+06	1.25953	0.00100109	0.0112656	0.288235	-1.79468	ko00260,ko00261,ko00270,ko00460,ko00600,ko00630,ko00680,ko00920,ko00970,ko00999,ko01060,ko01100,ko01110,ko01120,ko01130,ko01200,ko01230,ko01502,ko02010,ko04071,ko04974,ko04978,ko05230
626	7-Methylxanthine	pme2798	166.05	Negative	[M-H]-	165	122	1.85	7-Methylxanthine	Nucleotide and derivates	C16353	124000	28900	1.21806	0.00107575	0.0116924	0.233065	-2.1012	ko00232,ko01100,ko01110,ko01120
691	3,7-Di-O-methylquercetin	pme3288	330.07	Negative	[M-H]-	329	314	6.63	3,7-Di-O-methylquercetin	Flavonol	C01265	270000	659000	1.21488	0.00111075	0.0119307	2.44074	1.28732	ko00944
403	N-γ-Acetyl-N-2-Formyl-5-methoxykynurenamine	pme0164	264.11	Negative	[M-H]-	263.1	204	3.9	N-γ-Acetyl-N-2-Formyl-5-methoxykynurenamine	Amino acid and derivatives	C05642	1270000	336667	1.25967	0.00141867	0.0142334	0.265092	-1.91544	ko00380
903	D-(-)-Valine	pmf0593	117.15	Positive	[M+H]+	118.2	55.1	0.84	D-(-)-Valine	Amino acid and derivatives	C06417	9200000	3800000	1.25089	0.00146882	0.0142663	0.413043	-1.27563	--
408	2-Hydroxy-6-aminopurine	pme0183	151.05	Positive	[M+H]+	152.1	135	0.86	2-Hydroxy-6-aminopurine	Nucleotide and derivates	-	389333	998667	1.19738	0.00144424	0.0142663	2.56507	1.359	ko00230,ko00908,ko01100
797	D-Galacturonic acid	pmf0280	194.04	Negative	[M-H]-	193	113.1	0.79	D-Galacturonic acid	Organic acids and derivatives	C00333	5220000	1.67667e+06	1.23522	0.00151052	0.0143817	0.321201	-1.63845	ko00040,ko00053,ko00520,ko01100,ko02010
416	N-(3-Indolylacetyl)-L-alanine	pme0231	246.1	Positive	[M+H]+	247.1	130	4.07	N-(3-Indolylacetyl)-L-alanine	Amino acid and derivatives	-	793333	323333	1.22675	0.0015484	0.0143817	0.407563	-1.2949	ko00460
711	Butein	pme3440	272.07	Positive	[M+H]+	273.1	136.9	5.49	Butein	Flavanone	C08578	57200	26233.3	1.21087	0.0015553	0.0143817	0.458625	-1.12461	ko00941
328	Homovanilloyl quinic acid	pmb3056	356.1	Negative	[M-H]-	355.1	121.1	1.89	Homovanilloyl quinic acid	Organic acids and derivatives	-	37666.7	79100	1.21456	0.001596	0.0144272	2.1	1.07039	ko00400
152	6-C-hexosyl-apigenin O-sinapoylhexoside	pmb0666	800.1	Positive	[M+H]+	801.1	639.1	3.82	6-C-hexosyl-apigenin O-sinapoylhexoside	Flavone	-	519000	1.16667e+06	1.23269	0.00159381	0.0144272	2.24791	1.16859	ko00941,ko00943,ko00944,ko01100,ko01110
525	Eriodictyol	pme1580	288.06	Negative	[M-H]-	287.1	135	5.05	Eriodictyol	Flavanone	C05631	307000	118667	1.26209	0.0016229	0.0145266	0.386536	-1.37132	ko00941,ko01110
571	Citric acid	pme2050	192.03	Negative	[M-H]-	191	111	0.86	Citric acid	Organic acids and derivatives	C00158	2.36333e+07	7.98667e+06	1.19262	0.00177932	0.0149896	0.337941	-1.56516	ko00020,ko00250,ko00630,ko00720,ko01060,ko01061,ko01062,ko01063,ko01064,ko01065,ko01066,ko01070,ko01100,ko01110,ko01120,ko01130,ko01200,ko01210,ko01230,ko02020,ko04742,ko04922,ko05230
34	5-Aminolevulinate	pma3649	131.1	Positive	[M+H]+	132.1	86.1	1.01	5-Aminolevulinate	Organic acids and derivatives	C00430	1170000	456333	1.2165	0.001786	0.0149896	0.390028	-1.35835	ko00260,ko00860,ko01060,ko01100,ko01110,ko01120,ko02010
622	Flavin adenine dinucleotide (FAD)	pme2746	785.16	Negative	[M-H]-	784.2	437	2.79	Flavin adenine dinucleotide (FAD)	Nucleotide and derivates	C00016	1460000	472667	1.26233	0.00195167	0.0154954	0.323744	-1.62707	ko00740,ko01100,ko01110,ko04977
629	1,1-Dimethylbiguanide	pme2831	129.1	Positive	[M+H]+	130	71.9	0.86	1,1-Dimethylbiguanide	Others	C07151	326000	93066.7	1.15778	0.00199157	0.0155411	0.285481	-1.80854	ko04152,ko04211,ko04976
182	5-O-p-Coumaroyl shikimic acid	pmb0751	320.1	Positive	[M+H]+	321.1	147.3	3.81	5-O-p-Coumaroyl shikimic acid	Organic acids and derivatives	-	1.92333e+06	592000	1.26002	0.00201723	0.0156079	0.307799	-1.69994	--
796	Gossypitrin	pmf0279	464.1	Positive	[M+H]+	465.1	229.2	3.81	Gossypitrin	Flavonoid	-	81833.3	220667	1.19034	0.00216473	0.0163339	2.69654	1.43111	--
800	4-Hydroxy-3-methoxycinnamaldehyde	pmf0285	178.06	Positive	[M+H]+	179.1	91	4.64	4-Hydroxy-3-methoxycinnamaldehyde	Phenylpropanoids	C02666	7.87667e+06	444000	1.24763	0.00223303	0.0167111	0.056369	-4.14895	ko00940,ko01061,ko01100,ko01110
849	Sweroside	pmf0423	358.13	Positive	[M+H]+	359.1	197	3.33	Sweroside	Terpene	C17071	3280000	6590000	1.19552	0.0025826	0.0187136	2.00915	1.00658	--
463	trans-cinnamaldehyde	pme0424	132.06	Positive	[M+H]+	133.1	103	5.97	trans-cinnamaldehyde	Phenylpropanoids	C00903	5.54667e+06	335000	1.26152	0.00268755	0.0191947	0.0603966	-4.04939	ko00940,ko01060,ko01100,ko01110,ko04750
349	4-Aminoindole	pmc0682	132.1	Positive	[M+H]+	133.1	105.1	4.32	4-Aminoindole	Indole derivatives	-	12800000	1.29667e+06	1.26317	0.0027204	0.0192474	0.101302	-3.30326	ko00380,ko00400,ko00402,ko01100,ko01110,ko04974
325	Tricin 7-O-hexoside	pmb3046	492.1	Negative	[M-H]-	491.1	315.1	4.3	Tricin 7-O-hexoside	Flavone	-	2200000	7.57667e+06	1.26213	0.00276168	0.0192474	3.44394	1.78406	ko00944
817	Oleanolic acid	pmf0331	456.36	Negative	[M-H]-	455.4	407.3	11.07	Oleanolic acid	Terpene	C17148	1390	459	1.18601	0.00292864	0.0198913	0.330216	-1.59852	--
855	N-Acetyl-L-phenylalanine	pmf0441	207.09	Negative	[M-H]-	206.1	147.1	3.84	N-Acetyl-L-phenylalanine	Amino acid and derivatives	C03519	7.29333e+06	1.64667e+07	1.24888	0.002963	0.0198913	2.25777	1.1749	ko00360
201	3-Indoleacetonitrile	pmb0819	156	Positive	[M+H]+	157	130	2.39	3-Indoleacetonitrile	Indole derivatives	C02938	318333	733000	1.25594	0.00307867	0.0199894	2.30262	1.20327	ko00380
62	Hordenine	pmb0037	165.1	Positive	[M+H]+	166.1	121.3	1.53	Hordenine	Alkaloids	C06199	2.39333e+06	1.13333e+07	1.25712	0.00310437	0.0199894	4.73538	2.24348	ko00350
367	L-Phenylalanine	pme0020	165.08	Negative	[M-H]-	164.1	103	1.92	L-Phenylalanine	Amino acid and derivatives	C00079	1.38333e+07	3.22333e+07	1.22031	0.00313551	0.0200017	2.33012	1.2204	ko00360,ko00400,ko00460,ko00940,ko00960,ko00966,ko00970,ko01060,ko01061,ko01063,ko01064,ko01070,ko01100,ko01110,ko01130,ko01210,ko01230,ko02010,ko04974,ko04978,ko05230
180	Tricin 4'-O-β-guaiacylglycerol	pmb0746	526.1	Positive	[M+H]+	527.1	331	5.84	Tricin 4'-O-β-guaiacylglycerol	Flavone	-	311667	9	1.26455	0.00327948	0.020508	2.8877e-05	-15.0797	ko00941,ko00944
808	Coronatine	pmf0311	319.18	Positive	[M+H]+	320.2	91	5.99	Coronatine	Others	C16790	9	122000	1.26454	0.00327644	0.020508	13555.6	13.7266	--
616	Phe-Phe	pme2698	312.15	Positive	[M+H]+	313.4	166	3.62	Phe-Phe	Amino acid and derivatives	-	84833.3	25633.3	1.16789	0.00334288	0.0205926	0.302161	-1.72661	ko00360,ko00400,ko00460,ko00940,ko00960,ko00966,ko00970,ko01100,ko01110,ko01130,ko01210,ko01230,ko02010,ko04974,ko04978,ko05230
647	4-Hydroxycoumarin	pme2997	162.03	Positive	[M+H]+	163	121	4.46	4-Hydroxycoumarin	Phenylpropanoids	C20414	311333	144333	1.22313	0.00335648	0.0205926	0.463597	-1.10906	--
894	L-Dencichin	pmf0565	176.04	Negative	[M-H]-	175	112.9	0.79	L-Dencichin	Alkaloids	-	4.58667e+06	222000	1.23143	0.00342198	0.0207792	0.0484012	-4.36881	--
598	Luteolin 7-O-glucoside (Cynaroside)	pme2459	448.1	Positive	[M+H]+	449.1	287.2	3.87	Luteolin 7-O-glucoside (Cynaroside)	Flavone	C03951	45400000	17900000	1.25826	0.00349461	0.0209906	0.394273	-1.34273	ko00944
724	Scoparone	pme3569	206.06	Positive	[M+H]+	207.1	151	4.77	Scoparone	Phenylpropanoids	C09311	4.17667e+07	1.36133e+07	1.17114	0.00362891	0.0214376	0.325938	-1.61733	--
536	sakuranetin	pme1662	286.08	Positive	[M+H]+	287.1	167	6.96	sakuranetin	Flavone	C09833	76600	281000	1.26112	0.00363947	0.0214376	3.66841	1.87515	--
774	Camalexin	pmf0171	200.26	Positive	[M+H]+	201	142.9	6.35	Camalexin	Alkaloids	C21721	204000	77766.7	1.24101	0.00372595	0.0215303	0.381209	-1.39135	--
524	Genistein (4',5,7-Trihydroxyisoflavone)	pme1578	270.05	Positive	[M+H]+	271.1	215	5.52	Genistein (4',5,7-Trihydroxyisoflavone)	Isoflavone	C06563	172000	9	1.2646	0.00384284	0.0218919	5.23256e-05	-14.2221	ko00943,ko01061,ko01110
345	2'-Deoxyinosine-5'-monophosphate	pmc0066	332.05	Positive	[M+H]+	333.1	137.1	0.7	2'-Deoxyinosine-5'-monophosphate	Nucleotide and derivates	C06196	1.80667e+06	735333	1.25613	0.00389588	0.0219564	0.407011	-1.29686	ko00230
601	L(+)-Ornithine	pme2527	132.16	Positive	[M+H]+	133	116	0.78	L(+)-Ornithine	Amino acid and derivatives	C00077	467333	1.49333e+06	1.24793	0.00398066	0.0221606	3.19544	1.67601	ko00220,ko00330,ko00472,ko00480,ko00999,ko01060,ko01064,ko01100,ko01110,ko01130,ko01210,ko01230,ko02010
600	Lithospermic acid	pme2507	538.11	Negative	[M-H]-	537.5	294.5	4.35	Lithospermic acid	Organic acids and derivatives	C08745	17533.3	49266.7	1.21897	0.00401475	0.0222149	2.80989	1.49051	--
510	Myricetin	pme1478	318.04	Negative	[M-H]-	317	151	4.7	Myricetin	Flavonol	C10107	117333	9	1.26452	0.00426684	0.0229154	7.67045e-05	-13.6703	ko00941,ko00944,ko01110
612	NADP	pme2651	743.08	Negative	[M-H]-	742.1	620.1	1.15	NADP	Nucleotide and derivates	C00006	184333	56566.7	1.24545	0.00432146	0.0229389	0.306872	-1.70429	ko00195,ko00480,ko00760,ko00983,ko01100,ko04918,ko04925
79	O-Feruloyl coumarin	pmb0235	322.1	Positive	[M+H]+	323.1	177.4	2.44	O-Feruloyl coumarin	Phenylpropanoids	-	4940000	2.09333e+06	1.25861	0.00436499	0.023036	0.423752	-1.23871	ko00940,ko01110
368	L-Threonine	pme0022	119.06	Negative	[M-H]-	118	73.9	0.76	L-Threonine	Amino acid and derivatives	C00188	3.38667e+06	1.39333e+06	1.25366	0.00451806	0.0237068	0.411417	-1.28133	ko00260,ko00261,ko00290,ko00860,ko00970,ko01060,ko01100,ko01110,ko01120,ko01130,ko01230,ko02010,ko04974,ko04978
741	DL-Methionine	pmf0016	149.05	Positive	[M+H]+	150.1	61	0.87	DL-Methionine	Amino acid and derivatives	-	913667	145667	1.24712	0.00455662	0.0237725	0.159431	-2.649	--
861	Morroniside	pmf0468	406.15	Positive	[M+Na]+	429.1	267.1	2.84	Morroniside	Terpene	C17000	609667	9	1.26452	0.00473928	0.0244461	1.47622e-05	-16.0477	--
187	N-hexosyl-p-coumaroyl serotonin	pmb0769	484.1	Positive	[M+H]+	485.1	323.1	3.79	N-hexosyl-p-coumaroyl serotonin	Others	-	864667	9	1.26455	0.00500095	0.0249501	1.04086e-05	-16.5519	ko00380,ko01100,ko04024,ko04080,ko04540,ko04721,ko04726,ko04750,ko04976
334	3-O-p-Coumaroyl shikimic acid	pmb3075	320	Negative	[M-H]-	319	145.1	3.93	3-O-p-Coumaroyl shikimic acid	Organic acids and derivatives	-	249000	71500	1.23885	0.00504723	0.0250442	0.287149	-1.80013	--
193	Niacinamide	pmb0800	122.1	Positive	[M+H]+	123.1	79.9	1.52	Niacinamide	Vitamins and derivatives	C00153	799667	1.93667e+06	1.24256	0.00542394	0.0263923	2.42184	1.27611	ko00760,ko01100,ko04212,ko04977
866	8-Methoxypsoralen	pmf0479	216.04	Positive	[M+H]+	217.1	202	6.07	8-Methoxypsoralen	Phenylpropanoids	C01864	525000	208000	1.17956	0.00579496	0.0275562	0.39619	-1.33573	--
767	Benzyl salicylate	pmf0129	228.08	Positive	[M+H]+	229.1	211.1	8.88	Benzyl salicylate	Organic acids and derivatives	-	688000	157667	1.23446	0.00587284	0.0277701	0.229167	-2.12553	--
10	o-Anisic acid	pma0675	152.05	Positive	[M+H]+	153	135	2.93	o-Anisic acid	Organic acids and derivatives	-	559000	271667	1.19296	0.00603719	0.0281222	0.485987	-1.04101	ko00362,ko01220
533	Coniferyl alcohol	pme1637	180.08	Negative	[M-H]-	179.1	146	3.88	Coniferyl alcohol	Phenylpropanoids	C00590	2.10667e+06	94533.3	1.26174	0.00621613	0.0288088	0.0448734	-4.478	ko00940,ko00999,ko01061,ko01100,ko01110
712	Sinapinaldehyde	pme3443	208.07	Negative	[M-H]-	207.1	192	4.61	Sinapinaldehyde	Phenylpropanoids	-	83633.3	40800	1.13977	0.00668126	0.0306532	0.487844	-1.03551	--
898	Citric acid monohydrate	pmf0578	192.03	Negative	[M-H]-	191	111	1.18	Citric acid monohydrate	Organic acids and derivatives	-	5240000	2120000	1.22862	0.0068681	0.0311969	0.40458	-1.3055	--
186	Azoxystrobin acid	pmb0766	389.4	Positive	[M+H]+	390.4	328.3	7.2	Azoxystrobin acid	Organic acids and derivatives	-	9860000	3.32667e+06	1.24346	0.00727097	0.0319167	0.33739	-1.56751	--
575	(S)-(-)-2-Hydroxyisocaproic acid	pme2129	132.08	Negative	[M-H]-	131.1	85	3.58	(S)-(-)-2-Hydroxyisocaproic acid	Organic acids and derivatives	-	142667	375333	1.2332	0.00734823	0.0321001	2.63084	1.39552	--
420	Benzoic acid	pme0240	122.04	Negative	[M-H]-	121	77	4.57	Benzoic acid	Organic acids and derivatives	C00180	665000	1.36667e+06	1.14861	0.00786419	0.0326364	2.05514	1.03924	ko00360,ko00362,ko00621,ko00623,ko00627,ko01063,ko01100,ko01110,ko01120,ko01220
713	p-Coumaraldehyde	pme3453	148.05	Negative	[M-H]-	147.1	129	4.42	p-Coumaraldehyde	Phenylpropanoids	-	72833.3	1439.33	1.08633	0.00778788	0.0326364	0.019762	-5.66113	--
760	trans-4-Hydroxycinnamic acid Methyl Ester	pmf0098	178.18	Negative	[M-H]-	177	145	5.53	trans-4-Hydroxycinnamic acid Methyl Ester	Phenylpropanoids	-	512667	220000	1.19519	0.00770264	0.0326364	0.429129	-1.22052	--
872	Eleutheroside E	pmf0498	742.27	Negative	[M-H]-	741	579.1	3.39	Eleutheroside E	Phenylpropanoids	C20786	74733.3	20166.7	1.25049	0.00809752	0.0331405	0.269848	-1.88978	--
197	6,7-dihydroxycoumarin 6-O-quinic acid	pmb0808	352.1	Positive	[M+H]+	353.1	179	2.83	6,7-dihydroxycoumarin 6-O-quinic acid	Phenylpropanoids	-	872333	397667	1.2488	0.00813086	0.0331405	0.455865	-1.13332	--
97	Gallic acid O-feruloyl-O-hexosyl-O-hexoside	pmb0475	670.2	Positive	[M+H]+	671.2	509	2.85	Gallic acid O-feruloyl-O-hexosyl-O-hexoside	Phenylpropanoids	-	32000000	3.92667e+06	1.25094	0.00874376	0.0348605	0.122708	-3.02669	ko00627,ko01061,ko01120
493	N'-Formylkynurenine	pme1313	236.08	Positive	[M+H]+	237.1	192	1.98	N'-Formylkynurenine	Amino acid and derivatives	C02700	212667	1300000	1.25969	0.0093208	0.0365141	6.11285	2.61185	ko00380,ko01100
36	Acacetin C-hexoside	pma6216	446.1	Positive	[M+H]+	447.1	297.1	3.84	Acacetin C-hexoside	Flavone	-	539667	1.35333e+06	1.2266	0.0095883	0.0370937	2.50772	1.32638	--
660	Sinapyl alcohol	pme3123	210.09	Negative	[M-H]-	209	179	3.88	Sinapyl alcohol	Phenylpropanoids	C02325	252000	121667	1.20438	0.00978593	0.0373831	0.482804	-1.05049	ko00940,ko01061,ko01100,ko01110
341	Quinacyl syringic acid	pmb3317	372.1	Negative	[M-H]-	371.1	179.1	1.85	Quinacyl syringic acid	Organic acids and derivatives	-	96866.7	32233.3	1.24138	0.00984359	0.0374467	0.33276	-1.58745	ko00400
603	Cis-Aconitic acid	pme2550	174.02	Negative	[M-H]-	173	137	0.77	Cis-Aconitic acid	Organic acids and derivatives	C00417	90066.7	354000	1.24995	0.0102929	0.0380462	3.93042	1.97468	ko00020,ko00630,ko00660,ko00720,ko01060,ko01061,ko01062,ko01063,ko01064,ko01065,ko01066,ko01070,ko01100,ko01110,ko01120,ko01130,ko01210
878	Oleandrin	pmf0510	576.33	Positive	[M+H]+	577.3	354.9	7.09	Oleandrin	Sterides	C19987	152667	62933.3	1.23072	0.0103736	0.0381899	0.412227	-1.27849	--
185	4-Methyl-5-thiazoleethanol	pmb0764	143.1	Positive	[M+H]+	144.1	113.2	2.6	4-Methyl-5-thiazoleethanol	Alcohols	C04294	126333	475333	1.21253	0.0107702	0.0390205	3.76253	1.9117	ko00730,ko01100
484	Phloretin	pme1201	274.08	Negative	[M-H]-	273.1	167	5.56	Phloretin	Flavanone	C00774	46500	19833.3	1.17883	0.0108857	0.0391342	0.426523	-1.2293	ko00941,ko01110
413	3-Hydroxybutyrate	pme0207	104.05	Negative	[M-H]-	103	59.1	1.29	3-Hydroxybutyrate	Organic acids and derivatives	-	1.06767e+06	2.36333e+06	1.13935	0.0108873	0.0391342	2.21355	1.14636	ko00650,ko01100,ko04973,ko04974
281	4-Methoxycinnamic acid	pmb2795	178	Negative	[M-H]-	177	145	5.5	4-Methoxycinnamic acid	Phenylpropanoids	-	277333	120833	1.18881	0.0109549	0.039223	0.435697	-1.1986	ko00130,ko00360,ko00940,ko01100,ko01110,ko01120,ko01220
105	Adenosine 3'-monophosphate	pmb0514	347.1	Positive	[M+H]+	348.1	136.1	0.85	Adenosine 3'-monophosphate	Nucleotide and derivates	C01367	314000	145000	1.20781	0.01136	0.0397381	0.461783	-1.11471	ko00230
102	N-Sinapoyl putrescine	pmb0494	294	Positive	[M+H]+	295	206.9	2.77	N-Sinapoyl putrescine	Phenolamides	-	328000	157000	1.24083	0.0119238	0.0411456	0.478659	-1.06293	ko00330,ko00480,ko00960,ko01100,ko01110,ko01130,ko02010,ko04974
23	Peonidin O-hexoside	pma1590	463.12	Positive	Protonated	463.1	301	2.89	Peonidin O-hexoside	Anthocyanins	-	9	1.45667e+06	1.26445	0.0125524	0.0427657	161852	17.3043	ko00942
385	Quinine	pme0059	324.18	Positive	[M+H]+	325.2	160	3.59	Quinine	Alkaloids	C06526	9	90100	1.26416	0.0130075	0.0436355	10011.1	13.2893	ko01063,ko04742,ko04976
904	D-(+)-Phenylalanine	pmf0594	165.19	Positive	[M+H]+	166.2	77	1.92	D-(+)-Phenylalanine	Amino acid and derivatives	C02265	2960000	8210000	1.22784	0.0137402	0.0448029	2.77365	1.47179	ko00360,ko04742
680	Calycosin	pme3233	284.07	Positive	[M+H]+	285	270	5	Calycosin	Isoflavone	C01562	51133.3	161333	1.24254	0.0147993	0.0464323	3.15515	1.65771	ko00943,ko01110
591	Hesperetin	pme2319	302.08	Negative	[M-H]-	301.1	164	5.75	Hesperetin	Flavanone	C01709	262333	783667	1.24724	0.015148	0.0472018	2.98729	1.57884	ko00941
592	Phenethylamine	pme2366	121.09	Positive	[M+H]+	122.1	105	2.26	Phenethylamine	Others	C05332	147000	335000	1.2227	0.0156105	0.0484353	2.27891	1.18834	ko00360
53	Velutin	pma6558	314.08	Negative	[M-H]-	313.1	298.1	7.22	Velutin	Flavone	-	610000	1.37667e+06	1.1954	0.0158037	0.0485816	2.25683	1.1743	ko00944
495	Nicotinic acid adenine dinucleotide	pme1363	663.11	Negative	[M-H]-	662.1	540.1	1.17	Nicotinic acid adenine dinucleotide	Nucleotide and derivates	C00003	782333	282667	1.24816	0.0159109	0.0486721	0.361312	-1.46868	ko00190,ko00730,ko00760,ko00983,ko01100,ko04152,ko04211,ko04212,ko04925,ko04977
681	Liquiritigenin	pme3237	256.07	Positive	[M+H]+	257	137	5.16	Liquiritigenin	Flavanone	C09762	41533.3	137000	1.19754	0.0159397	0.0486721	3.29856	1.72183	ko00941,ko00943,ko01061,ko01110
80	Sinapoylcholine	pmb0242	310	Positive	Protonated	310	251	3.08	Sinapoylcholine	Alkaloids	C00933	1147000	2450000	1.17472	0.0173844	0.0519748	2.13601	1.09492	ko00940
222	Punicic acid	pmb0889	278.3	Positive	[M+H]+	279.3	95.1	8.96	Punicic acid	Lipids	C08364	1.68333e+07	8.32667e+06	1.20552	0.0177728	0.0526836	0.494653	-1.01551	--
309	Acetyl-eriodictyol O-hexoside	pmb2984	492.1	Negative	[M-H]-	491.1	287.1	5.09	Acetyl-eriodictyol O-hexoside	Flavone	-	2.99667e+06	65300	1.25367	0.0182124	0.0531598	0.0217909	-5.52013	ko00941,ko01110
69	MAG (18:4) isomer1	pmb0149	350	Positive	[M+H]+	351	147.1	6.73	MAG (18:4) isomer1	Lipids	-	3.00333e+06	1.18233e+06	1.22105	0.0179921	0.0531598	0.393674	-1.34493	ko00561,ko01100,ko04975,ko04977
29	Feruloylcholine	pma2405	280	Positive	Protonated	280	177	2.87	Feruloylcholine	Alkaloids	-	333667	1237000	1.24306	0.0182012	0.0531598	3.70729	1.89037	ko00260,ko00564,ko01100,ko02010,ko04725,ko04976,ko05231
246	LysoPC 10:0	pmb2165	411.3	Positive	[M+H]+	412.3	184	5.65	LysoPC 10:0	Lipids	-	76800	36566.7	1.21476	0.0183481	0.0531804	0.476128	-1.07058	ko00564
847	Benzyl acetate	pmf0420	150.07	Negative	[M-H]-	149	74.9	4.37	Benzyl acetate	Organic acids and derivatives	C15513	22666.7	76000	1.17542	0.01856	0.0534553	3.35294	1.74543	--
848	Aloin A	pmf0422	418.13	Positive	[M+H]+	419.1	239	4.58	Aloin A	Quinones	C10305	1.27333e+06	628000	1.20646	0.0191931	0.0545898	0.493194	-1.01977	--
709	6-Methoxy-7,8-DihydroxyCoumarin	pme3422	208.04	Negative	[M-H]-	207.1	192	3.56	6-Methoxy-7,8-DihydroxyCoumarin	Phenylpropanoids	C09265	135333	66800	1.13796	0.019767	0.0555299	0.493596	-1.0186	--
839	Docosanoic acid	pmf0401	340.33	Positive	[M+H]+	341.3	152.1	10.04	Docosanoic acid	Lipids	C08281	9	18866.7	1.26358	0.0200168	0.0560593	2096.3	11.0336	ko00073,ko01040
402	β-Nicotinamide mononucleotide	pme0163	334.06	Positive	[M+H]+	335.1	123	0.8	β-Nicotinamide mononucleotide	Nucleotide and derivates	C00455	117667	57033.3	1.11492	0.0207471	0.0575747	0.484703	-1.04483	ko00760,ko01100
346	6-Methylmercaptopurine	pmc0274	166.1	Positive	[M+H]+	167.1	121.1	1.92	6-Methylmercaptopurine	Nucleotide and derivates	C16614	5.31333e+06	1.42333e+07	1.22944	0.0214927	0.0577142	2.6788	1.42158	ko00983
283	13-HPODE	pmb2804	312.1	Negative	[M-H]-	311.1	171.3	7.87	13-HPODE	Lipids	C04717	271667	99566.7	1.22674	0.023129	0.0602232	0.366503	-1.4481	ko00591,ko01100
445	Apigenin 7-O-neohesperidoside (Rhoifolin)	pme0332	578.16	Negative	[M-H]-	577.2	269	4.01	Apigenin 7-O-neohesperidoside (Rhoifolin)	Flavone	C12627	1.14667e+07	5730000	1.21312	0.0232186	0.0602232	0.499709	-1.00084	ko00944
487	5-Hydroxy-L-tryptophan	pme1225	220.09	Negative	[M-H]-	219.1	144	1.66	5-Hydroxy-L-tryptophan	Amino acid and derivatives	C00643	23333.3	119367	1.20899	0.0229777	0.0602232	5.11571	2.35494	ko00380,ko01063,ko01100,ko04726
716	Isosakuranetin (4'-Methylnaringenin)	pme3464	286.08	Negative	[M-H]-	285.1	164	6.98	Isosakuranetin (4'-Methylnaringenin)	Flavanone	C05334	191000	711000	1.19099	0.0236899	0.0610984	3.72251	1.89628	--
821	Dihydropinosylvin	pmf0347	214.1	Positive	[M+H]+	215.1	137	6.34	Dihydropinosylvin	Others	C10254	9	116533	1.2639	0.0241252	0.0618717	12948.1	13.6605	--
233	8-Methyl-2-oxo-4-phenyl-2H-chromen-7-yl 4-(hexyloxy)benzoate	pmb1318	456.2	Positive	[M+H]+	457.2	209.2	4.48	8-Methyl-2-oxo-4-phenyl-2H-chromen-7-yl 4-(hexyloxy)benzoate	Organic acids and derivatives	-	2220000	567667	1.22944	0.0258284	0.0646063	0.255706	-1.96744	--
449	Apigenin 7-rutinoside (Isorhoifolin)	pme0367	578.16	Negative	[M-H]-	577.2	269	4.01	Apigenin 7-rutinoside (Isorhoifolin)	Flavone	-	1.19667e+07	5.45333e+06	1.22125	0.0266655	0.0652381	0.45571	-1.13381	ko00941,ko00943,ko00944,ko01100,ko01110
64	Benzamide	pmb0069	121	Positive	[M+H]+	122	105	2.26	Benzamide	Others	C09815	385000	1.08667e+06	1.19093	0.027867	0.0664298	2.82251	1.49698	ko00627,ko01120
669	Uridine 5'-monophosphate	pme3188	324.04	Negative	[M-H]-	323	211	1.18	Uridine 5'-monophosphate	Nucleotide and derivates	C00105	71000	32400	1.18848	0.0288635	0.0678826	0.456338	-1.13183	ko00240,ko01100
203	Phosphoric acid	pmb0829	97.9	Positive	[M+H]+	98.9	80.9	0.88	Phosphoric acid	Organic acids and derivatives	C00009	580000	270000	1.01537	0.0296072	0.0693113	0.465517	-1.10309	ko00190,ko00195,ko01100,ko02010,ko02020,ko02024,ko04111,ko04928,ko04978,ko05012
183	3-O-Feruloyl quinic acid	pmb0752	368.1	Positive	[M+H]+	369.1	177.1	3.01	3-O-Feruloyl quinic acid	Organic acids and derivatives	C02572	3410000	7.03333e+06	1.09211	0.0302279	0.0702242	2.06256	1.04444	--
357	LysoPE 16:0 (2n isomer)	pmd0160	453.3	Negative	[M-H]-	452.3	255.2	8.73	LysoPE 16:0 (2n isomer)	Lipids	-	1.32967e+06	2930000	1.09466	0.0310688	0.0712709	2.20356	1.13984	--
360	Purine	pme0005	120.04	Positive	[M+H]+	121	94	1.44	Purine	Nucleotide and derivates	C15587	728667	2.28667e+06	1.23587	0.0310221	0.0712709	3.13815	1.64992	--
188	N-Feruloyl serotonin	pmb0770	352.1	Positive	[M+H]+	353.1	177.1	4.79	N-Feruloyl serotonin	Alkaloids	-	204667	450667	1.21187	0.0326883	0.0740128	2.20195	1.13878	ko00380,ko01100,ko04024,ko04080,ko04540,ko04721,ko04726,ko04750,ko04976
700	6-MethylCoumarin	pme3367	160.05	Positive	[M+H]+	161	105	5.96	6-MethylCoumarin	Phenylpropanoids	-	147333	697000	1.24074	0.0327505	0.0740128	4.73077	2.24207	ko00940,ko01110
211	LysoPC 16:2 (2n isomer)	pmb0863	491.3	Positive	[M+H]+	492.3	184	7.34	LysoPC 16:2 (2n isomer)	Lipids	-	1.35133e+07	4220000	1.21631	0.0370723	0.0809927	0.312284	-1.67907	ko00564
740	Scopolin	pmf0014	354.31	Positive	[M+H]+	355.1	193	3.01	Scopolin	Phenylpropanoids	C01527	1.66333e+06	3.51333e+06	1.19181	0.0406298	0.0858538	2.11222	1.07876	ko00940,ko01061,ko01110
811	Acetosyringone	pmf0320	196.07	Positive	[M+H]+	197.1	155	4.27	Acetosyringone	Phenylpropanoids	C10664	1.71333e+06	383333	1.23619	0.0417499	0.087208	0.223735	-2.16013	--
677	Isoliquiritigenin	pme3215	256.07	Negative	[M-H]-	255	135	6.09	Isoliquiritigenin	Flavanone	C08650	9863.33	22166.7	1.19114	0.0426891	0.0883791	2.24738	1.16824	ko00941,ko01061,ko01110
196	Pyridoxine O-feruloyl hexoside	pmb0803	507.1	Positive	[M+H]+	508.1	152.4	3.22	Pyridoxine O-feruloyl hexoside	Vitamins and derivatives	-	254000	807333	1.15	0.046316	0.0930659	3.17848	1.66834	ko00750,ko01100,ko01120
331	Eudesmoyl quinic acid	pmb3062	386.1	Negative	[M-H]-	385.1	151.1	2.12	Eudesmoyl quinic acid	Organic acids and derivatives	-	432667	1220000	1.20607	0.0463801	0.0930659	2.81972	1.49555	ko00400

## Sheet: XQG vs DHG
ID	Peak	Index	Molecular Weight (Da)	Ion mode	Ionization model	Q1 (Da)	Q3 (Da)	Rt (min)	Compounds	Class	KEGG ID	MEAN DHG	MEAN XQG	VIP	P-VALUE	FDR	Fold_Change	Log2FC	kegg_map
459	Chlorogenic acid (3-O-Caffeoylquinic acid)	pme0398	354.1	Negative	[M-H]-	353.1	191	2.72	Chlorogenic acid (3-O-Caffeoylquinic acid)	Organic acids and derivatives	C00852	1.91667e+06	261000	1.2853	8.71847e-06	0.00251162	0.136174	-2.87648	ko00940,ko00941,ko00945,ko01110
485	L-Methionine	pme1210	149.05	Positive	[M+H]+	150	61	1.15	L-Methionine	Amino acid and derivatives	C00073	2.73333e+06	516000	1.29233	1.10038e-05	0.00251162	0.18878	-2.40522	ko00270,ko00966,ko00970,ko01060,ko01070,ko01100,ko01110,ko01210,ko01230,ko01523,ko04974,ko04978,ko05230
199	1-Methoxyindole-3-carbaldehyde	pmb0813	175.1	Positive	[M+H]+	176.1	133.2	4.3	1-Methoxyindole-3-carbaldehyde	Indole derivatives	-	432667	111000	1.29472	3.45906e-06	0.00251162	0.256549	-1.9627	ko00380
765	Methyl ferulate	pmf0123	208.07	Positive	[M+H]+	209.1	177.3	5.75	Methyl ferulate	Phenylpropanoids	-	13000000	6.01667e+06	1.29162	2.6758e-05	0.0028336	0.462821	-1.11148	--
333	3-O-p-Coumaroyl quinic acid	pmb3074	338.1	Negative	[M-H]-	337.1	191.1	3.3	3-O-p-Coumaroyl quinic acid	Organic acids and derivatives	-	1.16333e+07	1.80333e+06	1.29074	3.11812e-05	0.0028336	0.155014	-2.68953	ko00940,ko01110
707	Laricitrin	pme3407	332.05	Negative	[M-H]-	331	151	5.15	Laricitrin	Flavonol	C12633	66166.7	22500	1.29117	1.91783e-05	0.0028336	0.34005	-1.55618	ko00944
650	γ-aminobutyric acid	pme3011	103.06	Positive	[M+H]+	104.1	68.8	0.77	γ-aminobutyric acid	Organic acids and derivatives	C00334	2.44667e+06	5540000	1.2946	3.41397e-05	0.0028336	2.26431	1.17907	ko00250,ko00330,ko00410,ko00650,ko00760,ko01100,ko01120,ko02024,ko04024,ko04080,ko04721,ko04723,ko04727,ko04742,ko04915,ko05032,ko05033
503	L-Methionine methyl ester	pme1419	163	Positive	[M+H]+	164	104	1.77	L-Methionine methyl ester	Amino acid and derivatives	-	707333	272333	1.28797	4.51775e-05	0.0033418	0.385014	-1.37702	ko00270,ko00966,ko00970,ko01100,ko01110,ko01210,ko01230,ko04974,ko04978,ko05230
760	trans-4-Hydroxycinnamic acid Methyl Ester	pmf0098	178.18	Negative	[M-H]-	177	145	5.53	trans-4-Hydroxycinnamic acid Methyl Ester	Phenylpropanoids	-	512667	247667	1.28993	4.75831e-05	0.0033418	0.483095	-1.04962	--
501	L-Glutamine	pme1408	146.07	Negative	[M-H]-	145.1	109	0.76	L-Glutamine	Amino acid and derivatives	C00064	4.06667e+06	1.36333e+06	1.2942	5.70923e-05	0.00372323	0.335246	-1.57671	ko00220,ko00230,ko00240,ko00250,ko00471,ko00630,ko00910,ko00970,ko01060,ko01100,ko01120,ko01230,ko02010,ko02020,ko04724,ko04727,ko04964,ko04974,ko04978,ko05230
694	p-Coumaryl alcohol	pme3305	150.07	Negative	[M-H]-	149	131	3.67	p-Coumaryl alcohol	Phenylpropanoids	C02646	192333	52033.3	1.27253	9.84569e-05	0.00599275	0.270537	-1.8861	ko00940,ko01061,ko01100,ko01110
603	Cis-Aconitic acid	pme2550	174.02	Negative	[M-H]-	173	137	0.77	Cis-Aconitic acid	Organic acids and derivatives	C00417	90066.7	258333	1.29201	0.000106421	0.00607264	2.86825	1.52017	ko00020,ko00630,ko00660,ko00720,ko01060,ko01061,ko01062,ko01063,ko01064,ko01065,ko01066,ko01070,ko01100,ko01110,ko01120,ko01130,ko01210
39	C-hexosyl-apigenin O-caffeoylhexoside	pma6254	756.3	Positive	[M+H]+	757.3	163.2	3.68	C-hexosyl-apigenin O-caffeoylhexoside	Flavone	-	104400	22466.7	1.25771	0.000186548	0.00896411	0.215198	-2.21626	ko00941,ko00943,ko00944,ko01100,ko01110
456	4-Methylumbelliferone	pme0391	176.05	Positive	[M+H]+	177	121	4.61	4-Methylumbelliferone	Phenylpropanoids	C03081	2.53333e+06	850667	1.27952	0.00022809	0.00985493	0.335789	-1.57437	--
92	Hydroxy-methoxycinnamate	pmb0423	194.1	Positive	[M+H]+	195.1	145.3	3.22	Hydroxy-methoxycinnamate	Phenylpropanoids	-	1.17667e+06	458667	1.27454	0.000237468	0.00985493	0.389802	-1.35919	ko00130,ko00360,ko00940,ko01100,ko01110,ko01120,ko01220
403	N-γ-Acetyl-N-2-Formyl-5-methoxykynurenamine	pme0164	264.11	Negative	[M-H]-	263.1	204	3.9	N-γ-Acetyl-N-2-Formyl-5-methoxykynurenamine	Amino acid and derivatives	C05642	1270000	374000	1.28224	0.000252679	0.0100303	0.294488	-1.76372	ko00380
41	Methylglutaric acid	pma6281	146.06	Negative	[M-H]-	145.1	101.1	0.75	Methylglutaric acid	Organic acids and derivatives	-	41433.3	15100	1.26734	0.000271559	0.010152	0.364441	-1.45624	ko00071,ko00310
349	4-Aminoindole	pmc0682	132.1	Positive	[M+H]+	133.1	105.1	4.32	4-Aminoindole	Indole derivatives	-	12800000	1.99333e+06	1.27306	0.000338426	0.0103057	0.155729	-2.68289	ko00380,ko00400,ko00402,ko01100,ko01110,ko04974
319	Tricin O-sinapic acid	pmb3028	536	Negative	[M-H]-	535	491.3	3.75	Tricin O-sinapic acid	Flavone	-	36500000	6030000	1.29837	0.000350569	0.0103057	0.165205	-2.59767	ko00944
463	trans-cinnamaldehyde	pme0424	132.06	Positive	[M+H]+	133.1	103	5.97	trans-cinnamaldehyde	Phenylpropanoids	C00903	5.54667e+06	1010000	1.26753	0.000361207	0.0103057	0.182091	-2.45727	ko00940,ko01060,ko01100,ko01110,ko04750
124	Kaempferol 3-O-glucoside (Astragalin)	pmb0604	448.1	Positive	[M+H]+	449.1	287.6	3.93	Kaempferol 3-O-glucoside (Astragalin)	Flavonol	C12249	4.10667e+06	2030000	1.27963	0.000316542	0.0103057	0.494318	-1.01649	ko00944,ko01110
601	L(+)-Ornithine	pme2527	132.16	Positive	[M+H]+	133	116	0.78	L(+)-Ornithine	Amino acid and derivatives	C00077	467333	1300000	1.28555	0.00035996	0.0103057	2.78174	1.47599	ko00220,ko00330,ko00472,ko00480,ko00999,ko01060,ko01064,ko01100,ko01110,ko01130,ko01210,ko01230,ko02010
433	2,6-Diaminooimelic acid	pme0278	190.1	Positive	[M+H]+	191.1	128	0.79	2,6-Diaminooimelic acid	Amino acid and derivatives	C00666	2.84667e+06	5.73667e+06	1.29359	0.000405053	0.0109045	2.01522	1.01094	ko00300,ko01100,ko01110,ko01120,ko01130,ko01230
180	Tricin 4'-O-β-guaiacylglycerol	pmb0746	526.1	Positive	[M+H]+	527.1	331	5.84	Tricin 4'-O-β-guaiacylglycerol	Flavone	-	311667	10472.7	1.06262	0.000475963	0.0110775	0.0336021	-4.8953	ko00941,ko00944
866	8-Methoxypsoralen	pmf0479	216.04	Positive	[M+H]+	217.1	202	6.07	8-Methoxypsoralen	Phenylpropanoids	C01864	525000	106000	1.29776	0.000456561	0.0110775	0.201905	-2.30825	--
543	Nicotinic Acid Methyl Ester (Methyl Nicotinate)	pme1709	137.05	Positive	[M+H]+	138.1	78	3.73	Nicotinic Acid Methyl Ester (Methyl Nicotinate)	Vitamins and derivatives	-	3720000	885000	1.29863	0.000511414	0.0110775	0.237903	-2.07155	ko00760,ko00960,ko01100,ko01110,ko01120,ko05133
843	Zingerone	pmf0415	194.09	Positive	[M+H]+	195.1	137	4.84	Zingerone	Phenylpropanoids	C17497	188333	59433.3	1.29005	0.000540854	0.0110775	0.315575	-1.66394	--
525	Eriodictyol	pme1580	288.06	Negative	[M-H]-	287.1	135	5.05	Eriodictyol	Flavanone	C05631	307000	123567	1.2634	0.000539274	0.0110775	0.402497	-1.31295	ko00941,ko01110
360	Purine	pme0005	120.04	Positive	[M+H]+	121	94	1.44	Purine	Nucleotide and derivates	C15587	728667	1840000	1.29602	0.000539862	0.0110775	2.52516	1.33637	--
700	6-MethylCoumarin	pme3367	160.05	Positive	[M+H]+	161	105	5.96	6-MethylCoumarin	Phenylpropanoids	-	147333	476667	1.29248	0.000491493	0.0110775	3.23529	1.6939	ko00940,ko01110
232	Phellodensin F	pmb1240	502.2	Positive	[M+H]+	503.2	311.1	3.79	Phellodensin F	Others	-	2.28333e+07	7350000	1.25856	0.000655975	0.0127427	0.321898	-1.63533	--
301	1-O-beta-D-Glucopyranosyl sinapate	pmb2940	386.1	Negative	[M-H]-	385.1	205	3.26	1-O-beta-D-Glucopyranosyl sinapate	Phenylpropanoids	-	23600000	8000000	1.27786	0.000731787	0.0129961	0.338983	-1.56071	--
471	D(+)-Melezitose	pme0500	504.17	Negative	[M-H]-	503.4	323	0.81	D(+)-Melezitose	Carbohydrates	-	759000	319333	1.26875	0.000732149	0.0129961	0.420729	-1.24904	--
464	3,4,5-Trimethoxycinnamic acid	pme0428	238.08	Negative	[M-H]-	237.1	103	5.18	3,4,5-Trimethoxycinnamic acid	Phenylpropanoids	-	199333	89866.7	1.26495	0.000740195	0.0129961	0.450836	-1.14932	ko00130,ko00360,ko00940,ko01100,ko01110,ko01120,ko01220
616	Phe-Phe	pme2698	312.15	Positive	[M+H]+	313.4	166	3.62	Phe-Phe	Amino acid and derivatives	-	84833.3	29333.3	1.29594	0.000777156	0.0131397	0.345776	-1.53209	ko00360,ko00400,ko00460,ko00940,ko00960,ko00966,ko00970,ko01100,ko01110,ko01130,ko01210,ko01230,ko02010,ko04974,ko04978,ko05230
269	D(+)-Melezitose O-rhamnoside	pmb2653	650.1	Negative	[M-H]-	649.1	145	0.76	D(+)-Melezitose O-rhamnoside	Carbohydrates	-	266667	100933	1.25149	0.000772965	0.0131397	0.3785	-1.40163	--
662	6,7-Dimethoxy-4-methylcoumarin	pme3131	220.07	Positive	[M+H]+	221.1	177	5.39	6,7-Dimethoxy-4-methylcoumarin	Phenylpropanoids	-	125333	9	1.29964	0.000854899	0.0141913	7.18085e-05	-13.7655	ko00940,ko01110
683	Coniferin	pme3246	342.13	Negative	[M-H]-	341	179	2.72	Coniferin	Phenylpropanoids	C00761	1.02867e+07	1.01967e+06	1.28256	0.000953261	0.014379	0.0991251	-3.33461	ko00940
362	L-Serine	pme0009	105.04	Negative	[M-H]-	104	73.7	0.79	L-Serine	Amino acid and derivatives	C00065	2.77667e+07	1.29667e+07	1.28628	0.000890662	0.014379	0.466987	-1.09855	ko00260,ko00261,ko00270,ko00460,ko00600,ko00630,ko00680,ko00920,ko00970,ko00999,ko01060,ko01100,ko01110,ko01120,ko01130,ko01200,ko01230,ko01502,ko02010,ko04071,ko04974,ko04978,ko05230
281	4-Methoxycinnamic acid	pmb2795	178	Negative	[M-H]-	177	145	5.5	4-Methoxycinnamic acid	Phenylpropanoids	-	277333	129667	1.28511	0.00093905	0.014379	0.467548	-1.09681	ko00130,ko00360,ko00940,ko01100,ko01110,ko01120,ko01220
768	Cryptochlorogenic acid	pmf0131	354.1	Negative	[M-H]-	353.1	135.1	2.92	Cryptochlorogenic acid	Organic acids and derivatives	-	48566.7	9	1.29963	0.00103089	0.01448	0.000185312	-12.3978	--
376	Cytosine	pme0038	111.04	Positive	[M+H]+	112	95	0.82	Cytosine	Nucleotide and derivates	C00380	261000	524333	1.27455	0.00101787	0.01448	2.00894	1.00643	ko00240,ko01100
336	Trehalose 6-phosphate	pmb3088	422.1	Negative	[M-H]-	421.1	241.1	0.71	Trehalose 6-phosphate	Carbohydrates	C00689	233000	112667	1.27897	0.00110761	0.0153219	0.483548	-1.04827	ko00500,ko01100,ko02060,ko04723
79	O-Feruloyl coumarin	pmb0235	322.1	Positive	[M+H]+	323.1	177.4	2.44	O-Feruloyl coumarin	Phenylpropanoids	-	4940000	2200000	1.28314	0.0011606	0.0153569	0.445344	-1.16701	ko00940,ko01110
299	Disinapoyl hexoside	pmb2936	592.1	Negative	[M-H]-	591.1	367.2	4.95	Disinapoyl hexoside	Phenylpropanoids	-	784000	210333	1.28682	0.00130001	0.0169558	0.268282	-1.89818	--
24	Nicotinic acid-hexoside	pma1751	285	Positive	[M+H]+	286	124	1.95	Nicotinic acid-hexoside	Vitamins and derivatives	-	3.63333e+06	875333	1.29367	0.00150686	0.0188461	0.240917	-2.05339	ko00760,ko00960,ko01100,ko01110,ko01120,ko05133
894	L-Dencichin	pmf0565	176.04	Negative	[M-H]-	175	112.9	0.79	L-Dencichin	Alkaloids	-	4.58667e+06	1.03667e+06	1.2666	0.00177736	0.0201602	0.226017	-2.14549	--
800	4-Hydroxy-3-methoxycinnamaldehyde	pmf0285	178.06	Positive	[M+H]+	179.1	91	4.64	4-Hydroxy-3-methoxycinnamaldehyde	Phenylpropanoids	C02666	7.87667e+06	798667	1.2888	0.00226176	0.0217074	0.101397	-3.30192	ko00940,ko01061,ko01100,ko01110
230	Luteolin 6-C-hexoside 8-C-hexosyl-O-hexoside	pmb1108	772.1	Positive	[M+H]+	773.1	593	2.66	Luteolin 6-C-hexoside 8-C-hexosyl-O-hexoside	Flavone	-	482667	203333	1.26687	0.00208365	0.0217074	0.421271	-1.24718	ko00941,ko00944,ko01100,ko01110
598	Luteolin 7-O-glucoside (Cynaroside)	pme2459	448.1	Positive	[M+H]+	449.1	287.2	3.87	Luteolin 7-O-glucoside (Cynaroside)	Flavone	C03951	45400000	2.20667e+07	1.28423	0.00215667	0.0217074	0.48605	-1.04082	ko00944
432	6-Aminocaproic acid	pme0274	131.09	Positive	[M+H]+	132.1	69	1.2	6-Aminocaproic acid	Organic acids and derivatives	C02378	27700000	1.32667e+07	1.26593	0.00247578	0.0223884	0.478941	-1.06208	ko00930,ko01100,ko01120
480	6-hydroxynicotinic acid	pme1137	139.03	Positive	[M+H]+	140	94	1.47	6-hydroxynicotinic acid	Vitamins and derivatives	C01020	185333	422000	1.2189	0.00259282	0.0229829	2.27698	1.18712	ko00760,ko01120
629	1,1-Dimethylbiguanide	pme2831	129.1	Positive	[M+H]+	130	71.9	0.86	1,1-Dimethylbiguanide	Others	C07151	326000	151000	1.22773	0.00288551	0.0244209	0.46319	-1.11032	ko04152,ko04211,ko04976
111	Luteolin O-hexosyl-O-pentoside	pmb0566	580.2	Positive	[M+H]+	581.2	383.2	3.74	Luteolin O-hexosyl-O-pentoside	Flavone	-	532667	1170000	1.27037	0.00303586	0.0247477	2.1965	1.1352	ko00941,ko00944,ko01100,ko01110
821	Dihydropinosylvin	pmf0347	214.1	Positive	[M+H]+	215.1	137	6.34	Dihydropinosylvin	Others	C10254	9	61733.3	1.29952	0.00299648	0.0247477	6859.26	12.7438	--
102	N-Sinapoyl putrescine	pmb0494	294	Positive	[M+H]+	295	206.9	2.77	N-Sinapoyl putrescine	Phenolamides	-	328000	125700	1.21457	0.00311692	0.0249627	0.383232	-1.38371	ko00330,ko00480,ko00960,ko01100,ko01110,ko01130,ko02010,ko04974
131	Eriodictiol 6-C-hexoside 8-C-hexoside-O-hexoside	pmb0619	774.1	Positive	[M+H]+	775.1	612.9	2.67	Eriodictiol 6-C-hexoside 8-C-hexoside-O-hexoside	Flavone	-	173333	77566.7	1.20823	0.00343595	0.0255042	0.4475	-1.16004	ko00941,ko01110
231	O-Feruloyl 2-hydroxylcoumarin	pmb1178	338.1	Positive	[M+H]+	339.1	145.4	3.32	O-Feruloyl 2-hydroxylcoumarin	Phenylpropanoids	-	404667	1027000	1.28069	0.00367688	0.0262265	2.53789	1.34363	ko00940,ko01110
533	Coniferyl alcohol	pme1637	180.08	Negative	[M-H]-	179.1	146	3.88	Coniferyl alcohol	Phenylpropanoids	C00590	2.10667e+06	250333	1.27526	0.00385394	0.0266564	0.118829	-3.07304	ko00940,ko00999,ko01061,ko01100,ko01110
767	Benzyl salicylate	pmf0129	228.08	Positive	[M+H]+	229.1	211.1	8.88	Benzyl salicylate	Organic acids and derivatives	-	688000	205667	1.21391	0.00381391	0.0266564	0.298934	-1.7421	--
535	Pinoresinol	pme1646	358.14	Negative	[M-H]-	357.1	151	5.41	Pinoresinol	Phenylpropanoids	-	889000	230000	1.29496	0.00396736	0.0272346	0.258718	-1.95055	--
861	Morroniside	pmf0468	406.15	Positive	[M+Na]+	429.1	267.1	2.84	Morroniside	Terpene	C17000	609667	9	1.29958	0.00473928	0.0284669	1.47622e-05	-16.0477	--
510	Myricetin	pme1478	318.04	Negative	[M-H]-	317	151	4.7	Myricetin	Flavonol	C10107	117333	9	1.29958	0.00426684	0.0284669	7.67045e-05	-13.6703	ko00941,ko00944,ko01110
774	Camalexin	pmf0171	200.26	Positive	[M+H]+	201	142.9	6.35	Camalexin	Alkaloids	C21721	204000	74100	1.28278	0.00450575	0.0284669	0.363235	-1.46102	--
778	Narcissoside	pmf0179	624.17	Negative	[M-H]-	623.2	315.1	4.04	Narcissoside	Flavonoid	-	1.15667e+07	4.32333e+06	1.20421	0.00464178	0.0284669	0.373775	-1.41976	--
687	2'-Hydroxydaidzein	pme3263	270.05	Negative	[M-H]-	269	225	4.43	2'-Hydroxydaidzein	Isoflavone	C02495	27600	12833.3	1.2603	0.0047023	0.0284669	0.464976	-1.10477	ko00943,ko01110
23	Peonidin O-hexoside	pma1590	463.12	Positive	Protonated	463.1	301	2.89	Peonidin O-hexoside	Anthocyanins	-	9	853333	1.29953	0.0048509	0.0289469	94814.8	16.5328	ko00942
62	Hordenine	pmb0037	165.1	Positive	[M+H]+	166.1	121.3	1.53	Hordenine	Alkaloids	C06199	2.39333e+06	8.25333e+06	1.28731	0.00504797	0.0296342	3.44847	1.78596	ko00350
97	Gallic acid O-feruloyl-O-hexosyl-O-hexoside	pmb0475	670.2	Positive	[M+H]+	671.2	509	2.85	Gallic acid O-feruloyl-O-hexosyl-O-hexoside	Phenylpropanoids	-	32000000	8400000	1.2516	0.00550604	0.0309922	0.2625	-1.92961	ko00627,ko01061,ko01120
190	Piperidine	pmb0782	85.1	Positive	[M+H]+	86.1	69.2	1.19	Piperidine	Alkaloids	C01746	5210000	2540000	1.26231	0.00548761	0.0309922	0.487524	-1.03645	ko00960,ko04974
855	N-Acetyl-L-phenylalanine	pmf0441	207.09	Negative	[M-H]-	206.1	147.1	3.84	N-Acetyl-L-phenylalanine	Amino acid and derivatives	C03519	7.29333e+06	1.81333e+07	1.28458	0.00585163	0.0318008	2.48629	1.31399	ko00360
741	DL-Methionine	pmf0016	149.05	Positive	[M+H]+	150.1	61	0.87	DL-Methionine	Amino acid and derivatives	-	913667	229000	1.28184	0.005999	0.0322181	0.250638	-1.99632	--
626	7-Methylxanthine	pme2798	166.05	Negative	[M-H]-	165	122	1.85	7-Methylxanthine	Nucleotide and derivates	C16353	124000	44533.3	1.28132	0.00605894	0.0322699	0.35914	-1.47738	ko00232,ko01100,ko01110,ko01120
473	D-(+)-Sucrose	pme0519	342.12	Negative	[M-H]-	341	119	0.8	D-(+)-Sucrose	Carbohydrates	-	3.36333e+06	1510000	1.28533	0.00644095	0.0329385	0.448959	-1.15534	--
487	5-Hydroxy-L-tryptophan	pme1225	220.09	Negative	[M-H]-	219.1	144	1.66	5-Hydroxy-L-tryptophan	Amino acid and derivatives	C00643	23333.3	52900	1.1613	0.00688421	0.0341591	2.26714	1.18088	ko00380,ko01063,ko01100,ko04726
573	L-ascorbate	pme2111	176.12	Negative	[M-H]-	175	87	0.85	L-ascorbate	Vitamins and derivatives	C00072	177000000	3.42333e+07	1.28726	0.00704009	0.034557	0.193409	-2.37028	ko00053,ko00480,ko01100,ko01110,ko01120,ko02060,ko04066,ko04977
872	Eleutheroside E	pmf0498	742.27	Negative	[M-H]-	741	579.1	3.39	Eleutheroside E	Phenylpropanoids	C20786	74733.3	36500	1.21928	0.00707802	0.0345574	0.488403	-1.03386	--
87	N-Feruloyl spermidine	pmb0325	320.1	Positive	[M+H]+	321.1	177.2	2.87	N-Feruloyl spermidine	Phenolamides	-	490333	109033	1.29034	0.00754428	0.0359527	0.222366	-2.16899	ko00330,ko00410,ko00480,ko00940,ko01100,ko02010,ko04976
688	Kaempferol 3-O-galactoside (Trifolin)	pme3267	448.1	Negative	[M-H]-	447	285	3.86	Kaempferol 3-O-galactoside (Trifolin)	Flavonol	C12626	468000	224667	1.16043	0.00769667	0.0359527	0.480057	-1.05872	ko00944
745	Sophocarpine	pmf0036	246.17	Positive	[M+H]+	247.2	136	2.04	Sophocarpine	Alkaloids	-	55266.7	123000	1.27969	0.00771822	0.0359527	2.22557	1.15418	--
356	LysoPE 14:0 (2n isomer)	pmd0158	425.2	Negative	[M-H]-	424.2	227.2	7.51	LysoPE 14:0 (2n isomer)	Lipids	-	7730	3763.33	1.18232	0.00799718	0.0370631	0.486848	-1.03846	--
152	6-C-hexosyl-apigenin O-sinapoylhexoside	pmb0666	800.1	Positive	[M+H]+	801.1	639.1	3.82	6-C-hexosyl-apigenin O-sinapoylhexoside	Flavone	-	519000	1.10533e+06	1.25145	0.00831762	0.0381608	2.12974	1.09068	ko00941,ko00943,ko00944,ko01100,ko01110
724	Scoparone	pme3569	206.06	Positive	[M+H]+	207.1	151	4.77	Scoparone	Phenylpropanoids	C09311	4.17667e+07	1.71333e+07	1.18463	0.0084606	0.0386226	0.410215	-1.28555	--
883	Isoimperatorin	pmf0526	270.09	Positive	[M+H]+	271.1	147.2	8.49	Isoimperatorin	Phenylpropanoids	C16976	52700	5839.33	1.00425	0.00863078	0.038705	0.110803	-3.17393	--
16	Naringenin O-malonylhexoside	pma0791	520	Positive	[M+H]+	521	273	4.5	Naringenin O-malonylhexoside	Flavanone	-	347000	971667	1.25872	0.00864821	0.038705	2.80019	1.48553	ko00941,ko00943,ko01100,ko01110
367	L-Phenylalanine	pme0020	165.08	Negative	[M-H]-	164.1	103	1.92	L-Phenylalanine	Amino acid and derivatives	C00079	1.38333e+07	4.08667e+07	1.26246	0.00934323	0.0408152	2.95422	1.56278	ko00360,ko00400,ko00460,ko00940,ko00960,ko00966,ko00970,ko01060,ko01061,ko01063,ko01064,ko01070,ko01100,ko01110,ko01130,ko01210,ko01230,ko02010,ko04974,ko04978,ko05230
341	Quinacyl syringic acid	pmb3317	372.1	Negative	[M-H]-	371.1	179.1	1.85	Quinacyl syringic acid	Organic acids and derivatives	-	96866.7	37733.3	1.26445	0.00969473	0.0410642	0.389539	-1.36016	ko00400
413	3-Hydroxybutyrate	pme0207	104.05	Negative	[M-H]-	103	59.1	1.29	3-Hydroxybutyrate	Organic acids and derivatives	-	1.06767e+06	2250000	1.1844	0.009779	0.0410642	2.1074	1.07546	ko00650,ko01100,ko04973,ko04974
541	Acetylcholine	pme1691	146.12	Positive	[M+H]+	147.1	87.2	0.85	Acetylcholine	Alkaloids	C08201	1.24733e+06	463000	1.1662	0.010654	0.0423079	0.371192	-1.42976	--
282	12,13-EODE	pmb2799	296	Negative	[M-H]-	295	195.2	9.74	12,13-EODE	Lipids	-	25666.7	10580	1.21335	0.0105989	0.0423079	0.412208	-1.27856	--
713	p-Coumaraldehyde	pme3453	148.05	Negative	[M-H]-	147.1	129	4.42	p-Coumaraldehyde	Phenylpropanoids	-	72833.3	7590	1.29073	0.0110353	0.0430505	0.104211	-3.26243	--
693	Tricetin	pme3300	302.04	Negative	[M-H]-	301	151	4.51	Tricetin	Flavone	C10192	2.26667e+06	1083000	1.23114	0.0110411	0.0430505	0.477794	-1.06554	ko00941
47	Ribulose-5-phosphate	pma6455	230.02	Negative	[M-H]-	229	97	0.86	Ribulose-5-phosphate	Carbohydrates	C00117	121667	245667	1.27484	0.0112609	0.0433806	2.01918	1.01377	ko00030,ko00230,ko00440,ko00710,ko01100,ko01110,ko01120,ko01130,ko01200,ko01230,ko04918
493	N'-Formylkynurenine	pme1313	236.08	Positive	[M+H]+	237.1	192	1.98	N'-Formylkynurenine	Amino acid and derivatives	C02700	212667	621667	1.28837	0.0115876	0.0440811	2.9232	1.54755	ko00380,ko01100
536	sakuranetin	pme1662	286.08	Positive	[M+H]+	287.1	167	6.96	sakuranetin	Flavone	C09833	76600	220000	1.28667	0.0125376	0.0467849	2.87206	1.52209	--
539	D-Pantothenic dcid	pme1683	476.17	Positive	[M+H]+	477.2	258	2.15	D-Pantothenic dcid	Organic acids and derivatives	C12276	16166.7	65966.7	1.26332	0.0125556	0.0467849	4.08041	2.02871	--
445	Apigenin 7-O-neohesperidoside (Rhoifolin)	pme0332	578.16	Negative	[M-H]-	577.2	269	4.01	Apigenin 7-O-neohesperidoside (Rhoifolin)	Flavone	C12627	1.14667e+07	5.33667e+06	1.23192	0.0127105	0.0469826	0.465407	-1.10344	ko00944
850	Isochlorogenic acid B	pmf0424	516.13	Positive	[M+H]+	517.1	163.1	3.98	Isochlorogenic acid B	Organic acids and derivatives	-	219333	656000	1.27306	0.0134911	0.0488785	2.99088	1.58057	--
904	D-(+)-Phenylalanine	pmf0594	165.19	Positive	[M+H]+	166.2	77	1.92	D-(+)-Phenylalanine	Amino acid and derivatives	C02265	2960000	9.07667e+06	1.26716	0.0143323	0.0511149	3.06644	1.61657	ko00360,ko04742
582	3-Indolepropionic acid	pme2244	189.08	Positive	[M+H]+	190.1	130	5.24	3-Indolepropionic acid	Indole derivatives	-	130333	9	1.29925	0.0144836	0.0514533	6.90537e-05	-13.8219	ko00380,ko00400,ko00402,ko01100,ko01110,ko04974
808	Coronatine	pmf0311	319.18	Positive	[M+H]+	320.2	91	5.99	Coronatine	Others	C16790	9	86800	1.29918	0.0148768	0.052169	9644.44	13.2355	--
346	6-Methylmercaptopurine	pmc0274	166.1	Positive	[M+H]+	167.1	121.1	1.92	6-Methylmercaptopurine	Nucleotide and derivates	C16614	5.31333e+06	1.57667e+07	1.27387	0.0153024	0.0523261	2.96738	1.56919	ko00983
449	Apigenin 7-rutinoside (Isorhoifolin)	pme0367	578.16	Negative	[M-H]-	577.2	269	4.01	Apigenin 7-rutinoside (Isorhoifolin)	Flavone	-	1.19667e+07	5.09667e+06	1.24399	0.0167365	0.0557679	0.425905	-1.2314	ko00941,ko00943,ko00944,ko01100,ko01110
309	Acetyl-eriodictyol O-hexoside	pmb2984	492.1	Negative	[M-H]-	491.1	287.1	5.09	Acetyl-eriodictyol O-hexoside	Flavone	-	2.99667e+06	154333	1.28526	0.0189719	0.0589162	0.0515017	-4.27924	ko00941,ko01110
664	Deoxyribose 5-phosphate	pme3151	214.02	Negative	[M-H]-	213	97	1.2	Deoxyribose 5-phosphate	Nucleotide and derivates	-	181333	86033.3	1.1534	0.0205735	0.061992	0.474449	-1.07568	ko00030
812	(-)-Cotinine	pmf0323	176.1	Positive	[M+H]+	177.1	118	1.98	(-)-Cotinine	Alkaloids	-	277000	117367	1.23147	0.0209519	0.0627184	0.423706	-1.23886	--
548	Cyanidin 3-O-rutinoside (Keracyanin)	pme1773	595	Positive	Protonated	595	287	2.7	Cyanidin 3-O-rutinoside (Keracyanin)	Anthocyanins	C08620	133000	307000	1.23604	0.0213293	0.0628181	2.30827	1.20681	ko00942
138	Eriodictiol C-hexosyl-O-hexoside	pmb0628	612.1	Positive	[M+H]+	613.1	451.1	3.09	Eriodictiol C-hexosyl-O-hexoside	Flavone	-	715667	322000	1.22506	0.0216692	0.0632075	0.44993	-1.15223	ko00941,ko01110
681	Liquiritigenin	pme3237	256.07	Positive	[M+H]+	257	137	5.16	Liquiritigenin	Flavanone	C09762	41533.3	101900	1.18374	0.023023	0.065351	2.45345	1.29481	ko00941,ko00943,ko01061,ko01110
385	Quinine	pme0059	324.18	Positive	[M+H]+	325.2	160	3.59	Quinine	Alkaloids	C06526	9	98266.7	1.29877	0.0239048	0.0667433	10918.5	13.4145	ko01063,ko04742,ko04976
779	Peonidin 3-O-glucoside chloride	pmf0203	498.09	Positive	[M-Cl]+	463.1	301.1	2.94	Peonidin 3-O-glucoside chloride	Anthocyanins	-	455333	1.06667e+06	1.17136	0.0259395	0.0706947	2.34261	1.22811	--
220	LysoPE 18:0	pmb0883	481.1	Positive	[M+H]+	482.1	341.7	9.86	LysoPE 18:0	Lipids	-	6300	9	1.29775	0.0271313	0.073504	0.00142857	-9.45121	ko00563,ko00564,ko01100,ko01110,ko04140,ko04723,ko05130
212	LysoPE 14:0	pmb0864	425.3	Positive	[M+H]+	426.3	285.2	7.69	LysoPE 14:0	Lipids	-	110500	50866.7	1.1881	0.0272828	0.073696	0.460332	-1.11925	ko00563,ko00564,ko01100,ko01110,ko04140,ko04723,ko05130
839	Docosanoic acid	pmf0401	340.33	Positive	[M+H]+	341.3	152.1	10.04	Docosanoic acid	Lipids	C08281	9	17933.3	1.29834	0.0290733	0.0776137	1992.59	10.9604	ko00073,ko01040
211	LysoPC 16:2 (2n isomer)	pmb0863	491.3	Positive	[M+H]+	492.3	184	7.34	LysoPC 16:2 (2n isomer)	Lipids	-	1.35133e+07	4.62333e+06	1.20966	0.030211	0.0799497	0.342131	-1.54738	ko00564
115	Chrysoeriol O-sinapoylhexoside	pmb0579	668	Positive	[M+H]+	669	207	4.92	Chrysoeriol O-sinapoylhexoside	Flavone	-	1.66667e+07	6.73667e+06	1.16852	0.0317977	0.0827228	0.4042	-1.30686	ko00944
600	Lithospermic acid	pme2507	538.11	Negative	[M-H]-	537.5	294.5	4.35	Lithospermic acid	Organic acids and derivatives	C08745	17533.3	54600	1.23938	0.031891	0.0827228	3.11407	1.6388	--
283	13-HPODE	pmb2804	312.1	Negative	[M-H]-	311.1	171.3	7.87	13-HPODE	Lipids	C04717	271667	127000	1.24523	0.0349253	0.0869677	0.467485	-1.09701	ko00591,ko01100
439	(3,4-Dimethoxyphenyl) acetic acid	pme0293	196.07	Positive	[M+H]+	197.1	151	3.95	(3,4-Dimethoxyphenyl) acetic acid	Organic acids and derivatives	-	59800	28200	1.07765	0.0344824	0.0869677	0.471572	-1.08445	ko00010,ko00430,ko00440,ko00534,ko00620,ko00640,ko00660,ko00680,ko00720,ko00908,ko00920,ko01100,ko01110,ko01120,ko01130,ko01200,ko01220,ko04725,ko04973,ko04974
233	8-Methyl-2-oxo-4-phenyl-2H-chromen-7-yl 4-(hexyloxy)benzoate	pmb1318	456.2	Positive	[M+H]+	457.2	209.2	4.48	8-Methyl-2-oxo-4-phenyl-2H-chromen-7-yl 4-(hexyloxy)benzoate	Organic acids and derivatives	-	2220000	799333	1.2599	0.0393248	0.0934988	0.36006	-1.47369	--
64	Benzamide	pmb0069	121	Positive	[M+H]+	122	105	2.26	Benzamide	Others	C09815	385000	1.14333e+06	1.2164	0.0399081	0.0946393	2.9697	1.57032	ko00627,ko01120
3	D(-)-Threose	pma0134	120.04	Positive	[M+H]+	121	93.1	1.16	D(-)-Threose	Carbohydrates	-	592333	9	1.29814	0.0426249	0.0992769	1.51941e-05	-16.0061	--
580	Limonin	pme2188	470.18	Negative	[M-H]-	469.2	229	6.5	Limonin	Terpene	C03514	8.15333e+06	1.68667e+07	1.14788	0.0437244	0.100435	2.06868	1.04871	--
811	Acetosyringone	pmf0320	196.07	Positive	[M+H]+	197.1	155	4.27	Acetosyringone	Phenylpropanoids	C10664	1.71333e+06	523667	1.2464	0.0490491	0.107908	0.305642	-1.71009	--

## Sheet: ZQG vs DHG
ID	Peak	Index	Molecular Weight (Da)	Ion mode	Ionization model	Q1 (Da)	Q3 (Da)	Rt (min)	Compounds	Class	KEGG ID	Mean DHG	Mean ZQG	VIP	P-VALUE	FDR	Fold_Change	Log2FC	kegg_map
459	Chlorogenic acid (3-O-Caffeoylquinic acid)	pme0398	354.1	Negative	[M-H]-	353.1	191	2.72	Chlorogenic acid (3-O-Caffeoylquinic acid)	Organic acids and derivatives	C00852	1.91667e+06	366667	1.41297	5.31738e-06	0.00485477	0.191304	-2.38606	ko00940,ko00941,ko00945,ko01110
301	1-O-beta-D-Glucopyranosyl sinapate	pmb2940	386.1	Negative	[M-H]-	385.1	205	3.26	1-O-beta-D-Glucopyranosyl sinapate	Phenylpropanoids	-	23600000	1.08333e+07	1.41379	1.63764e-05	0.00559669	0.45904	-1.12331	--
850	Isochlorogenic acid B	pmf0424	516.13	Positive	[M+H]+	517.1	163.1	3.98	Isochlorogenic acid B	Organic acids and derivatives	-	219333	804333	1.41136	1.839e-05	0.00559669	3.66717	1.87467	--
319	Tricin O-sinapic acid	pmb3028	536	Negative	[M-H]-	535	491.3	3.75	Tricin O-sinapic acid	Flavone	-	36500000	1.12333e+07	1.41544	5.71094e-05	0.00869015	0.307763	-1.70011	ko00944
485	L-Methionine	pme1210	149.05	Positive	[M+H]+	150	61	1.15	L-Methionine	Amino acid and derivatives	C00073	2.73333e+06	862333	1.41791	5.58637e-05	0.00869015	0.315488	-1.66434	ko00270,ko00966,ko00970,ko01060,ko01070,ko01100,ko01110,ko01210,ko01230,ko01523,ko04974,ko04978,ko05230
855	N-Acetyl-L-phenylalanine	pmf0441	207.09	Negative	[M-H]-	206.1	147.1	3.84	N-Acetyl-L-phenylalanine	Amino acid and derivatives	C03519	7.29333e+06	1.72667e+07	1.41344	6.83457e-05	0.00891423	2.36746	1.24334	ko00360
333	3-O-p-Coumaroyl quinic acid	pmb3074	338.1	Negative	[M-H]-	337.1	191.1	3.3	3-O-p-Coumaroyl quinic acid	Organic acids and derivatives	-	1.16333e+07	3.13667e+06	1.41631	0.000140953	0.0112325	0.269628	-1.89096	ko00940,ko01110
92	Hydroxy-methoxycinnamate	pmb0423	194.1	Positive	[M+H]+	195.1	145.3	3.22	Hydroxy-methoxycinnamate	Phenylpropanoids	-	1.17667e+06	585333	1.403	0.000132533	0.0112325	0.49745	-1.00738	ko00130,ko00360,ko00940,ko01100,ko01110,ko01120,ko01220
866	8-Methoxypsoralen	pmf0479	216.04	Positive	[M+H]+	217.1	202	6.07	8-Methoxypsoralen	Phenylpropanoids	C01864	525000	157333	1.3923	0.000186883	0.0121874	0.299683	-1.73849	--
525	Eriodictyol	pme1580	288.06	Negative	[M-H]-	287.1	135	5.05	Eriodictyol	Flavanone	C05631	307000	129000	1.39265	0.000207593	0.0126355	0.420195	-1.25087	ko00941,ko01110
694	p-Coumaryl alcohol	pme3305	150.07	Negative	[M-H]-	149	131	3.67	p-Coumaryl alcohol	Phenylpropanoids	C02646	192333	55766.7	1.38699	0.000331954	0.0144321	0.289948	-1.78613	ko00940,ko01061,ko01100,ko01110
535	Pinoresinol	pme1646	358.14	Negative	[M-H]-	357.1	151	5.41	Pinoresinol	Phenylpropanoids	-	889000	213000	1.38215	0.000389559	0.0155585	0.239595	-2.06133	--
463	trans-cinnamaldehyde	pme0424	132.06	Positive	[M+H]+	133.1	103	5.97	trans-cinnamaldehyde	Phenylpropanoids	C00903	5.54667e+06	1338000	1.37847	0.000391944	0.0155585	0.241226	-2.05154	ko00940,ko01060,ko01100,ko01110,ko04750
349	4-Aminoindole	pmc0682	132.1	Positive	[M+H]+	133.1	105.1	4.32	4-Aminoindole	Indole derivatives	-	12800000	2.76667e+06	1.39725	0.000532817	0.0176772	0.216146	-2.20992	ko00380,ko00400,ko00402,ko01100,ko01110,ko04974
62	Hordenine	pmb0037	165.1	Positive	[M+H]+	166.1	121.3	1.53	Hordenine	Alkaloids	C06199	2.39333e+06	9.64667e+06	1.41463	0.000646521	0.0196758	4.03064	2.01101	ko00350
808	Coronatine	pmf0311	319.18	Positive	[M+H]+	320.2	91	5.99	Coronatine	Others	C16790	9	66500	1.42071	0.000860673	0.023812	7388.89	12.8511	--
385	Quinine	pme0059	324.18	Positive	[M+H]+	325.2	160	3.59	Quinine	Alkaloids	C06526	9	87533.3	1.42074	0.000835421	0.023812	9725.93	13.2476	ko01063,ko04742,ko04976
662	6,7-Dimethoxy-4-methylcoumarin	pme3131	220.07	Positive	[M+H]+	221.1	177	5.39	6,7-Dimethoxy-4-methylcoumarin	Phenylpropanoids	-	125333	42400	1.41854	0.00104972	0.0249722	0.338298	-1.56363	ko00940,ko01110
39	C-hexosyl-apigenin O-caffeoylhexoside	pma6254	756.3	Positive	[M+H]+	757.3	163.2	3.68	C-hexosyl-apigenin O-caffeoylhexoside	Flavone	-	104400	40600	1.35658	0.00133295	0.0288461	0.388889	-1.36257	ko00941,ko00943,ko00944,ko01100,ko01110
299	Disinapoyl hexoside	pmb2936	592.1	Negative	[M-H]-	591.1	367.2	4.95	Disinapoyl hexoside	Phenylpropanoids	-	784000	335333	1.39183	0.00136162	0.0288461	0.427721	-1.22526	--
563	Diethylglutarate	pme2006	188.11	Positive	[M+H]+	189.1	87	6.32	Diethylglutarate	Organic acids and derivatives	-	13800	27600	1.37305	0.00148378	0.0301042	2	1	ko00071,ko00310
626	7-Methylxanthine	pme2798	166.05	Negative	[M-H]-	165	122	1.85	7-Methylxanthine	Nucleotide and derivates	C16353	124000	38866.7	1.34357	0.00181879	0.0345948	0.313441	-1.67373	ko00232,ko01100,ko01110,ko01120
23	Peonidin O-hexoside	pma1590	463.12	Positive	Protonated	463.1	301	2.89	Peonidin O-hexoside	Anthocyanins	-	9	659667	1.42062	0.00190221	0.0347344	73296.3	16.1615	ko00942
800	4-Hydroxy-3-methoxycinnamaldehyde	pmf0285	178.06	Positive	[M+H]+	179.1	91	4.64	4-Hydroxy-3-methoxycinnamaldehyde	Phenylpropanoids	C02666	7.87667e+06	822000	1.41523	0.00294376	0.0383234	0.104359	-3.26037	ko00940,ko01061,ko01100,ko01110
180	Tricin 4'-O-β-guaiacylglycerol	pmb0746	526.1	Positive	[M+H]+	527.1	331	5.84	Tricin 4'-O-β-guaiacylglycerol	Flavone	-	311667	40900	1.40681	0.00256822	0.0383234	0.13123	-2.92983	ko00941,ko00944
683	Coniferin	pme3246	342.13	Negative	[M-H]-	341	179	2.72	Coniferin	Phenylpropanoids	C00761	1.02867e+07	1620000	1.41668	0.00266118	0.0383234	0.157485	-2.66671	ko00940
473	D-(+)-Sucrose	pme0519	342.12	Negative	[M-H]-	341	119	0.8	D-(+)-Sucrose	Carbohydrates	-	3.36333e+06	1.59667e+06	1.38698	0.00293914	0.0383234	0.474727	-1.07483	--
904	D-(+)-Phenylalanine	pmf0594	165.19	Positive	[M+H]+	166.2	77	1.92	D-(+)-Phenylalanine	Amino acid and derivatives	C02265	2960000	6.08667e+06	1.38508	0.00331407	0.0396873	2.05631	1.04006	ko00360,ko04742
510	Myricetin	pme1478	318.04	Negative	[M-H]-	317	151	4.7	Myricetin	Flavonol	C10107	117333	9	1.42076	0.00426684	0.0442363	7.67045e-05	-13.6703	ko00941,ko00944,ko01110
883	Isoimperatorin	pmf0526	270.09	Positive	[M+H]+	271.1	147.2	8.49	Isoimperatorin	Phenylpropanoids	C16976	52700	5206	1.11174	0.00551147	0.050705	0.0987856	-3.33956	--
767	Benzyl salicylate	pmf0129	228.08	Positive	[M+H]+	229.1	211.1	8.88	Benzyl salicylate	Organic acids and derivatives	-	688000	200000	1.36652	0.00585041	0.0513105	0.290698	-1.78241	--
87	N-Feruloyl spermidine	pmb0325	320.1	Positive	[M+H]+	321.1	177.2	2.87	N-Feruloyl spermidine	Phenolamides	-	490333	233000	1.31302	0.00596464	0.0513747	0.475187	-1.07343	ko00330,ko00410,ko00480,ko00940,ko01100,ko02010,ko04976
24	Nicotinic acid-hexoside	pma1751	285	Positive	[M+H]+	286	124	1.95	Nicotinic acid-hexoside	Vitamins and derivatives	-	3.63333e+06	1.73333e+06	1.41027	0.00642097	0.0540345	0.477064	-1.06774	ko00760,ko00960,ko01100,ko01110,ko01120,ko05133
681	Liquiritigenin	pme3237	256.07	Positive	[M+H]+	257	137	5.16	Liquiritigenin	Flavanone	C09762	41533.3	88433.3	1.30428	0.00752608	0.0582315	2.12921	1.09032	ko00941,ko00943,ko01061,ko01110
713	p-Coumaraldehyde	pme3453	148.05	Negative	[M-H]-	147.1	129	4.42	p-Coumaraldehyde	Phenylpropanoids	-	72833.3	8070	1.37852	0.00824058	0.0621789	0.110801	-3.17396	--
533	Coniferyl alcohol	pme1637	180.08	Negative	[M-H]-	179.1	146	3.88	Coniferyl alcohol	Phenylpropanoids	C00590	2.10667e+06	437000	1.41282	0.00840412	0.0628932	0.207437	-2.26926	ko00940,ko00999,ko01061,ko01100,ko01110
539	D-Pantothenic dcid	pme1683	476.17	Positive	[M+H]+	477.2	258	2.15	D-Pantothenic dcid	Organic acids and derivatives	C12276	16166.7	46566.7	1.35487	0.00872241	0.0636025	2.88041	1.52628	--
774	Camalexin	pmf0171	200.26	Positive	[M+H]+	201	142.9	6.35	Camalexin	Alkaloids	C21721	204000	100467	1.39266	0.00887596	0.063809	0.492484	-1.02185	--
741	DL-Methionine	pmf0016	149.05	Positive	[M+H]+	150.1	61	0.87	DL-Methionine	Amino acid and derivatives	-	913667	334000	1.39877	0.010165	0.0682826	0.36556	-1.45182	--
839	Docosanoic acid	pmf0401	340.33	Positive	[M+H]+	341.3	152.1	10.04	Docosanoic acid	Lipids	C08281	9	13966.7	1.42001	0.0119202	0.0732979	1551.85	10.5998	ko00073,ko01040
97	Gallic acid O-feruloyl-O-hexosyl-O-hexoside	pmb0475	670.2	Positive	[M+H]+	671.2	509	2.85	Gallic acid O-feruloyl-O-hexosyl-O-hexoside	Phenylpropanoids	-	32000000	1.09867e+07	1.38117	0.0123802	0.0743624	0.343333	-1.54232	ko00627,ko01061,ko01120
471	D(+)-Melezitose	pme0500	504.17	Negative	[M-H]-	503.4	323	0.81	D(+)-Melezitose	Carbohydrates	-	759000	326667	1.27833	0.0135654	0.0783263	0.430391	-1.21628	--
600	Lithospermic acid	pme2507	538.11	Negative	[M-H]-	537.5	294.5	4.35	Lithospermic acid	Organic acids and derivatives	C08745	17533.3	43033.3	1.34555	0.0137643	0.0785424	2.45437	1.29535	--
684	Biochanin A	pme3250	284.07	Positive	[M+H]+	285	270	7	Biochanin A	Isoflavone	C00814	133000	293667	1.37688	0.0142637	0.080887	2.20802	1.14275	ko00943,ko01061,ko01110
582	3-Indolepropionic acid	pme2244	189.08	Positive	[M+H]+	190.1	130	5.24	3-Indolepropionic acid	Indole derivatives	-	130333	9	1.42056	0.0144836	0.0811257	6.90537e-05	-13.8219	ko00380,ko00400,ko00402,ko01100,ko01110,ko04974
893	Magnolol	pmf0563	266.13	Positive	[M+H]+	267.1	197	8.49	Magnolol	Phenylpropanoids	C10651	90600	42566.7	1.25464	0.018193	0.093843	0.469831	-1.08979	--
650	γ-aminobutyric acid	pme3011	103.06	Positive	[M+H]+	104.1	68.8	0.77	γ-aminobutyric acid	Organic acids and derivatives	C00334	2.44667e+06	5000000	1.3802	0.0186731	0.0944742	2.0436	1.03111	ko00250,ko00330,ko00410,ko00650,ko00760,ko01100,ko01120,ko02024,ko04024,ko04080,ko04721,ko04723,ko04727,ko04742,ko04915,ko05032,ko05033
437	4-Ethylbenzoic acid	pme0289	150.07	Positive	[M+H]+	151.1	79	5.93	4-Ethylbenzoic acid	Organic acids and derivatives	-	45500	153333	1.39981	0.0209318	0.0980036	3.36996	1.75273	ko00360,ko00362,ko00621,ko00623,ko00627,ko01100,ko01110,ko01120,ko01220
601	L(+)-Ornithine	pme2527	132.16	Positive	[M+H]+	133	116	0.78	L(+)-Ornithine	Amino acid and derivatives	C00077	467333	1006000	1.35269	0.0212303	0.0988338	2.15264	1.10611	ko00220,ko00330,ko00472,ko00480,ko00999,ko01060,ko01064,ko01100,ko01110,ko01130,ko01210,ko01230,ko02010
341	Quinacyl syringic acid	pmb3317	372.1	Negative	[M-H]-	371.1	179.1	1.85	Quinacyl syringic acid	Organic acids and derivatives	-	96866.7	45400	1.38982	0.0214372	0.0988492	0.468685	-1.09331	ko00400
360	Purine	pme0005	120.04	Positive	[M+H]+	121	94	1.44	Purine	Nucleotide and derivates	C15587	728667	2.69333e+06	1.39799	0.0222696	0.101155	3.69625	1.88606	--
309	Acetyl-eriodictyol O-hexoside	pmb2984	492.1	Negative	[M-H]-	491.1	287.1	5.09	Acetyl-eriodictyol O-hexoside	Flavone	-	2.99667e+06	503667	1.39033	0.0227045	0.101299	0.168076	-2.57282	ko00941,ko01110
616	Phe-Phe	pme2698	312.15	Positive	[M+H]+	313.4	166	3.62	Phe-Phe	Amino acid and derivatives	-	84833.3	39533.3	1.2117	0.0244759	0.102979	0.466012	-1.10156	ko00360,ko00400,ko00460,ko00940,ko00960,ko00966,ko00970,ko01100,ko01110,ko01130,ko01210,ko01230,ko02010,ko04974,ko04978,ko05230
493	N'-Formylkynurenine	pme1313	236.08	Positive	[M+H]+	237.1	192	1.98	N'-Formylkynurenine	Amino acid and derivatives	C02700	212667	428000	1.38236	0.0253178	0.103193	2.01254	1.00902	ko00380,ko01100
700	6-MethylCoumarin	pme3367	160.05	Positive	[M+H]+	161	105	5.96	6-MethylCoumarin	Phenylpropanoids	-	147333	324000	1.36392	0.027698	0.10761	2.1991	1.13691	ko00940,ko01110
138	Eriodictiol C-hexosyl-O-hexoside	pmb0628	612.1	Positive	[M+H]+	613.1	451.1	3.09	Eriodictiol C-hexosyl-O-hexoside	Flavone	-	715667	343000	1.33642	0.0283101	0.109522	0.479273	-1.06108	ko00941,ko01110
231	O-Feruloyl 2-hydroxylcoumarin	pmb1178	338.1	Positive	[M+H]+	339.1	145.4	3.32	O-Feruloyl 2-hydroxylcoumarin	Phenylpropanoids	-	404667	844000	1.34882	0.0291611	0.112338	2.08567	1.06051	ko00940,ko01110
821	Dihydropinosylvin	pmf0347	214.1	Positive	[M+H]+	215.1	137	6.34	Dihydropinosylvin	Others	C10254	9	46666.7	1.41945	0.0295799	0.113334	5185.19	12.3402	--
131	Eriodictiol 6-C-hexoside 8-C-hexoside-O-hexoside	pmb0619	774.1	Positive	[M+H]+	775.1	612.9	2.67	Eriodictiol 6-C-hexoside 8-C-hexoside-O-hexoside	Flavone	-	173333	84500	1.21602	0.0304376	0.115309	0.4875	-1.03653	ko00941,ko01110
811	Acetosyringone	pmf0320	196.07	Positive	[M+H]+	197.1	155	4.27	Acetosyringone	Phenylpropanoids	C10664	1.71333e+06	385667	1.38618	0.0412582	0.137981	0.225097	-2.15138	--
3	D(-)-Threose	pma0134	120.04	Positive	[M+H]+	121	93.1	1.16	D(-)-Threose	Carbohydrates	-	592333	9	1.41934	0.0426249	0.141454	1.51941e-05	-16.0061	--
211	LysoPC 16:2 (2n isomer)	pmb0863	491.3	Positive	[M+H]+	492.3	184	7.34	LysoPC 16:2 (2n isomer)	Lipids	-	1.35133e+07	6250000	1.26156	0.0458845	0.149084	0.462506	-1.11246	ko00564
