# Supplementary material for: Metabolomics Analysis of the Peels of Different Colored Citrus Fruits (Citrus reticulata cv. ‘Shatangju’) During the Maturation Period Based on UHPLC-QQQ-MS
Source: Molecules. 2020 Jan 17;25(2):396. doi: 10.3390/molecules25020396 (PMC7024170; doi:10.3390/molecules25020396)
Supplement: Supplementary file 1 [file molecules-25-00396-s001.zip › molecules-664299-SI/Supplementary/Supplementary Table S4.xlsx]

## Sheet: HBG vs DHG
ID	Index	Met	DHG-1	DHG-2	DHG-3	HBG-1	HBG-2	HBG-3
10	pma0675	o-Anisic acid	567000	534000	576000	316000	290000	209000
23	pma1590	Peonidin O-hexoside	9	9	9	1750000	1180000	1440000
24	pma1751	Nicotinic acid-hexoside	3360000	3890000	3650000	352000	503000	333000
29	pma2405	Feruloylcholine	333000	305000	363000	1350000	981000	1380000
34	pma3649	5-Aminolevulinate	1120000	1310000	1080000	352000	519000	498000
36	pma6216	Acacetin C-hexoside	554000	603000	462000	1430000	1140000	1490000
41	pma6281	Methylglutaric acid	43200	38900	42200	11100	15900	16600
53	pma6558	Velutin	719000	609000	502000	1620000	1160000	1350000
62	pmb0037	Hordenine	2110000	2500000	2570000	10300000	11300000	12400000
64	pmb0069	Benzamide	382000	472000	301000	1340000	850000	1070000
69	pmb0149	MAG (18:4) isomer1	2790000	3590000	2630000	1310000	997000	1240000
79	pmb0235	O-Feruloyl coumarin	4730000	5350000	4740000	2150000	2040000	2090000
80	pmb0242	Sinapoylcholine	1190000	901000	1350000	2290000	2930000	2130000
82	pmb0292	Cholesterol	2140000	2400000	2630000	441000	689000	371000
92	pmb0423	Hydroxy-methoxycinnamate	1190000	1120000	1220000	262000	336000	283000
95	pmb0464	Aspartic acid di-O-glucoside	1640000	1620000	1710000	593000	670000	462000
97	pmb0475	Gallic acid O-feruloyl-O-hexosyl-O-hexoside	32700000	26700000	36600000	3460000	4940000	3380000
102	pmb0494	N-Sinapoyl putrescine	368000	321000	295000	149000	156000	166000
105	pmb0514	Adenosine 3'-monophosphate	360000	271000	311000	152000	161000	122000
111	pmb0566	Luteolin O-hexosyl-O-pentoside	473000	529000	596000	1240000	1220000	1190000
124	pmb0604	Kaempferol 3-O-glucoside (Astragalin)	4080000	4260000	3980000	1520000	1650000	1510000
152	pmb0666	6-C-hexosyl-apigenin O-sinapoylhexoside	444000	558000	555000	1050000	1240000	1210000
180	pmb0746	Tricin 4'-O-β-guaiacylglycerol	327000	276000	332000	9	9	9
182	pmb0751	5-O-p-Coumaroyl shikimic acid	1910000	1800000	2060000	628000	567000	581000
183	pmb0752	3-O-Feruloyl quinic acid	4270000	3580000	2380000	7430000	5400000	8270000
185	pmb0764	4-Methyl-5-thiazoleethanol	122000	165000	92000	429000	421000	576000
186	pmb0766	Azoxystrobin acid	9010000	9270000	11300000	3310000	3740000	2930000
187	pmb0769	N-hexosyl-p-coumaroyl serotonin	922000	930000	742000	9	9	9
188	pmb0770	N-Feruloyl serotonin	212000	186000	216000	433000	377000	542000
190	pmb0782	Piperidine	5120000	5220000	5290000	2210000	1830000	1770000
193	pmb0800	Niacinamide	859000	826000	714000	1730000	1940000	2140000
196	pmb0803	Pyridoxine O-feruloyl hexoside	284000	307000	171000	901000	537000	984000
197	pmb0808	6,7-dihydroxycoumarin 6-O-quinic acid	857000	965000	795000	376000	415000	402000
199	pmb0813	1-Methoxyindole-3-carbaldehyde	442000	421000	435000	116000	112000	125000
201	pmb0819	3-Indoleacetonitrile	312000	308000	335000	717000	691000	791000
203	pmb0829	Phosphoric acid	690000	546000	504000	274000	392000	144000
211	pmb0863	LysoPC 16:2 (2n isomer)	14600000	9840000	16100000	4560000	4330000	3770000
222	pmb0889	Punicic acid	16300000	19600000	14600000	7170000	8870000	8940000
228	pmb0981	Adenosine 5'-monophosphate	818000	867000	890000	253000	375000	283000
231	pmb1178	O-Feruloyl 2-hydroxylcoumarin	451000	381000	382000	891000	936000	891000
232	pmb1240	Phellodensin F	23000000	24100000	21400000	2780000	3260000	2360000
233	pmb1318	8-Methyl-2-oxo-4-phenyl-2H-chromen-7-yl 4-(hexyloxy)benzoate	2110000	2770000	1780000	543000	679000	481000
237	pmb1562	MAG (18:4) isomer3	579000	625000	594000	281000	296000	282000
246	pmb2165	LysoPC 10:0	63500	83800	83100	34500	40900	34300
269	pmb2653	D(+)-Melezitose O-rhamnoside	281000	275000	244000	94200	103000	124000
270	pmb2654	Anthranilate O-hexosyl-O-hexoside	2370000	2170000	2400000	1220000	1020000	1060000
281	pmb2795	4-Methoxycinnamic acid	272000	280000	280000	147000	87500	128000
283	pmb2804	13-HPODE	263000	326000	226000	86700	108000	104000
285	pmb2826	Citramalate	722000	671000	792000	194000	315000	221000
300	pmb2938	4-O-Caffeoyl quinic acid (criptochlorogenic acid)	79400	65700	82800	164000	156000	177000
301	pmb2940	1-O-beta-D-Glucopyranosyl sinapate	24200000	23500000	23100000	7570000	7760000	8160000
309	pmb2984	Acetyl-eriodictyol O-hexoside	3740000	2890000	2360000	80300	74100	41500
319	pmb3028	Tricin O-sinapic acid	37800000	36700000	35000000	2600000	3770000	2720000
321	pmb3041	Tricin O-saccharic acid	684000	734000	687000	250000	303000	243000
325	pmb3046	Tricin 7-O-hexoside	2210000	2160000	2230000	8060000	7060000	7610000
328	pmb3056	Homovanilloyl quinic acid	44000	38300	30700	82100	74000	81200
331	pmb3062	Eudesmoyl quinic acid	425000	426000	447000	1360000	870000	1430000
333	pmb3074	3-O-p-Coumaroyl quinic acid	11700000	12100000	11100000	766000	859000	619000
334	pmb3075	3-O-p-Coumaroyl shikimic acid	281000	248000	218000	76500	80200	57800
336	pmb3088	Trehalose 6-phosphate	239000	232000	228000	80100	94400	70500
341	pmb3317	Quinacyl syringic acid	109000	82600	99000	35800	32300	28600
345	pmc0066	2'-Deoxyinosine-5'-monophosphate	1930000	1660000	1830000	749000	756000	701000
346	pmc0274	6-Methylmercaptopurine	4720000	5790000	5430000	16900000	13900000	11900000
349	pmc0682	4-Aminoindole	12400000	12000000	14000000	1240000	1370000	1280000
357	pmd0160	LysoPE 16:0 (2n isomer)	1400000	869000	1720000	3690000	2540000	2560000
360	pme0005	Purine	701000	760000	725000	2050000	1960000	2850000
362	pme0009	L-Serine	27800000	29500000	26000000	7330000	8140000	8540000
366	pme0019	L-Leucine	1330000	1400000	1340000	563000	567000	548000
367	pme0020	L-Phenylalanine	11700000	16300000	13500000	36300000	30900000	29500000
368	pme0022	L-Threonine	3270000	3720000	3170000	1480000	1380000	1320000
376	pme0038	Cytosine	232000	272000	279000	808000	721000	718000
377	pme0039	L-Valine	26600000	25000000	26900000	11300000	11600000	9950000
379	pme0041	L-Isoleucine	1670000	1660000	1580000	707000	740000	603000
385	pme0059	Quinine	9	9	9	93700	70600	106000
396	pme0122	N6-Acetyl-L-lysine	889000	910000	976000	233000	373000	292000
402	pme0163	β-Nicotinamide mononucleotide	115000	111000	127000	53400	78300	39400
403	pme0164	N-γ-Acetyl-N-2-Formyl-5-methoxykynurenamine	1350000	1280000	1180000	317000	365000	328000
405	pme0174	N-Propionylglycine	546000	640000	584000	259000	307000	230000
408	pme0183	2-Hydroxy-6-aminopurine	476000	411000	281000	935000	1100000	961000
413	pme0207	3-Hydroxybutyrate	773000	1390000	1040000	2400000	1970000	2720000
416	pme0231	N-(3-Indolylacetyl)-L-alanine	771000	831000	778000	300000	396000	274000
420	pme0240	Benzoic acid	866000	630000	499000	1200000	1430000	1470000
432	pme0274	6-Aminocaproic acid	27300000	28600000	27200000	11000000	10100000	9360000
445	pme0332	Apigenin 7-O-neohesperidoside (Rhoifolin)	13500000	10600000	10300000	6070000	5150000	5970000
449	pme0367	Apigenin 7-rutinoside (Isorhoifolin)	14300000	10800000	10800000	5860000	5040000	5460000
456	pme0391	4-Methylumbelliferone	2570000	2680000	2350000	657000	920000	708000
459	pme0398	Chlorogenic acid (3-O-Caffeoylquinic acid)	1940000	1960000	1850000	324000	201000	162000
461	pme0419	3-(4-Hydroxyphenyl)propionic acid	37100000	36300000	37100000	15200000	16400000	15500000
463	pme0424	trans-cinnamaldehyde	5090000	6060000	5490000	345000	377000	283000
475	pme1002	L-Tyramine	2120000	2210000	2530000	4490000	4600000	4730000
484	pme1201	Phloretin	44600	47100	47800	14500	26100	18900
485	pme1210	L-Methionine	2840000	2710000	2650000	303000	470000	321000
487	pme1225	5-Hydroxy-L-tryptophan	28800	14800	26400	145000	88100	125000
493	pme1313	N'-Formylkynurenine	213000	216000	209000	1500000	1140000	1260000
495	pme1363	Nicotinic acid adenine dinucleotide	741000	910000	696000	294000	273000	281000
501	pme1408	L-Glutamine	4010000	4130000	4060000	963000	1180000	1150000
503	pme1419	L-Methionine methyl ester	732000	684000	706000	134000	166000	147000
510	pme1478	Myricetin	126000	124000	102000	9	9	9
524	pme1578	Genistein (4',5,7-Trihydroxyisoflavone)	158000	165000	193000	9	9	9
525	pme1580	Eriodictyol	311000	291000	319000	117000	121000	118000
533	pme1637	Coniferyl alcohol	2360000	2150000	1810000	85400	107000	91200
535	pme1646	Pinoresinol	819000	973000	875000	161000	108000	91700
536	pme1662	sakuranetin	75400	74800	79600	282000	303000	258000
539	pme1683	D-Pantothenic dcid	19100	12100	17300	62200	60400	53000
543	pme1709	Nicotinic Acid Methyl Ester (Methyl Nicotinate)	3830000	3570000	3760000	339000	380000	324000
548	pme1773	Cyanidin 3-O-rutinoside (Keracyanin)	112000	137000	150000	291000	298000	272000
551	pme1814	2,5-dihydroxybenzoic acid (Gentisic acid)	138000	139000	106000	377000	356000	329000
571	pme2050	Citric acid	23000000	21600000	26300000	5810000	11000000	7150000
574	pme2122	Histamine	245000	175000	256000	636000	620000	575000
575	pme2129	(S)-(-)-2-Hydroxyisocaproic acid	162000	123000	143000	383000	323000	420000
580	pme2188	Limonin	6460000	10300000	7700000	26100000	26800000	23300000
591	pme2319	Hesperetin	277000	263000	247000	745000	691000	915000
592	pme2366	Phenethylamine	156000	157000	128000	297000	316000	392000
598	pme2459	Luteolin 7-O-glucoside (Cynaroside)	46100000	41900000	48200000	17600000	18600000	17500000
600	pme2507	Lithospermic acid	15600	15000	22000	43500	48000	56300
601	pme2527	L(+)-Ornithine	518000	401000	483000	1680000	1380000	1420000
603	pme2550	Cis-Aconitic acid	85200	84000	101000	358000	301000	403000
611	pme2634	Dl-Norvaline	29000000	28700000	31000000	12800000	12700000	11200000
612	pme2651	NADP	207000	166000	180000	47800	61000	60900
614	pme2670	4-Hydroxybenzaldehyde	701000	727000	615000	1930000	1840000	2000000
616	pme2698	Phe-Phe	86400	88200	79900	32800	29600	14500
622	pme2746	Flavin adenine dinucleotide (FAD)	1510000	1370000	1500000	467000	480000	471000
626	pme2798	7-Methylxanthine	139000	122000	111000	40400	20800	25500
629	pme2831	1,1-Dimethylbiguanide	359000	296000	323000	94300	134000	50900
635	pme2903	4-Hydroxybenzoic acid	231000	246000	209000	462000	463000	513000
647	pme2997	4-Hydroxycoumarin	276000	341000	317000	167000	139000	127000
650	pme3011	γ-aminobutyric acid	2360000	2370000	2610000	6370000	6060000	6040000
660	pme3123	Sinapyl alcohol	257000	283000	216000	130000	133000	102000
662	pme3131	6,7-Dimethoxy-4-methylcoumarin	129000	129000	118000	9	9	9
669	pme3188	Uridine 5'-monophosphate	75100	82100	55800	29300	37700	30200
677	pme3215	Isoliquiritigenin	11000	8590	10000	27600	20900	18000
680	pme3233	Calycosin	51200	56300	45900	145000	148000	191000
681	pme3237	Liquiritigenin	36900	55100	32600	157000	105000	149000
691	pme3288	3,7-Di-O-methylquercetin	217000	328000	265000	725000	635000	617000
694	pme3305	p-Coumaryl alcohol	203000	189000	185000	39400	23400	33500
700	pme3367	6-MethylCoumarin	154000	132000	156000	577000	612000	902000
701	pme3369	Rhamnetin (7-O-methxyl quercetin)	301000	291000	264000	699000	660000	715000
707	pme3407	Laricitrin	65900	68500	64100	16100	21600	21100
709	pme3422	6-Methoxy-7,8-DihydroxyCoumarin	132000	113000	161000	52100	84300	64000
711	pme3440	Butein	54700	55000	61900	21400	25600	31700
712	pme3443	Sinapinaldehyde	74700	82300	93900	47800	45900	28700
713	pme3453	p-Coumaraldehyde	78700	81100	58700	9	4300	9
716	pme3464	Isosakuranetin (4'-Methylnaringenin)	216000	232000	125000	568000	668000	897000
724	pme3569	Scoparone	40300000	46300000	38700000	9440000	20300000	11100000
740	pmf0014	Scopolin	1480000	1820000	1690000	2910000	4310000	3320000
741	pmf0016	DL-Methionine	933000	788000	1020000	130000	186000	121000
760	pmf0098	trans-4-Hydroxycinnamic acid Methyl Ester	496000	526000	516000	272000	163000	225000
767	pmf0129	Benzyl salicylate	573000	726000	765000	142000	203000	128000
774	pmf0171	Camalexin	208000	223000	181000	83900	82200	67200
779	pmf0203	Peonidin 3-O-glucoside chloride	495000	544000	327000	1700000	1540000	1570000
796	pmf0279	Gossypitrin	74100	110000	61400	244000	199000	219000
797	pmf0280	D-Galacturonic acid	5200000	4690000	5770000	1470000	2060000	1500000
800	pmf0285	4-Hydroxy-3-methoxycinnamaldehyde	8710000	7680000	7240000	282000	637000	413000
808	pmf0311	Coronatine	9	9	9	120000	111000	135000
811	pmf0320	Acetosyringone	1510000	2270000	1360000	404000	389000	357000
817	pmf0331	Oleanolic acid	1450	1440	1280	417	644	316
821	pmf0347	Dihydropinosylvin	9	9	9	93600	103000	153000
839	pmf0401	Docosanoic acid	9	9	9	22600	13600	20400
843	pmf0415	Zingerone	199000	175000	191000	56800	78300	49900
847	pmf0420	Benzyl acetate	33000	18000	17000	95300	61100	71600
848	pmf0422	Aloin A	1130000	1500000	1190000	593000	717000	574000
849	pmf0423	Sweroside	3910000	2640000	3290000	6560000	6060000	7150000
850	pmf0424	Isochlorogenic acid B	241000	190000	227000	534000	460000	493000
855	pmf0441	N-Acetyl-L-phenylalanine	6880000	7090000	7910000	16300000	15200000	17900000
861	pmf0468	Morroniside	691000	588000	550000	9	9	9
866	pmf0479	8-Methoxypsoralen	545000	531000	499000	260000	222000	142000
868	pmf0484	alpha-Aminocaproic acid	1380000	1410000	1310000	649000	576000	563000
872	pmf0498	Eleutheroside E	84500	65100	74600	17800	21700	21000
873	pmf0503	Crocin	1060000	730000	1160000	4060000	3780000	3870000
878	pmf0510	Oleandrin	138000	177000	143000	58100	72200	58500
894	pmf0565	L-Dencichin	5100000	4040000	4620000	100000	343000	223000
896	pmf0571	6-Aminopenicillanic acid	322000	413000	318000	1300000	1190000	1190000
897	pmf0572	Paeonol	101000	103000	94500	300000	295000	318000
898	pmf0578	Citric acid monohydrate	4560000	5930000	5230000	2000000	1880000	2480000
900	pmf0585	Proline	31700000	31400000	33700000	14800000	15000000	11300000
903	pmf0593	D-(-)-Valine	8490000	9260000	9850000	3910000	4050000	3440000
904	pmf0594	D-(+)-Phenylalanine	2510000	3360000	3010000	9640000	7960000	7030000

## Sheet: XQG vs DHG
ID	Index	Met	DHG-1	DHG-2	DHG-3	XQG-1	XQG-2	XQG-3
3	pma0134	D(-)-Threose	741000	341000	695000	9	9	9
16	pma0791	Naringenin O-malonylhexoside	420000	312000	309000	941000	844000	1130000
23	pma1590	Peonidin O-hexoside	9	9	9	844000	755000	961000
24	pma1751	Nicotinic acid-hexoside	3360000	3890000	3650000	959000	871000	796000
39	pma6254	C-hexosyl-apigenin O-caffeoylhexoside	104000	111000	98200	15200	30700	21500
41	pma6281	Methylglutaric acid	43200	38900	42200	17300	16000	12000
47	pma6455	Ribulose-5-phosphate	115000	122000	128000	246000	272000	219000
62	pmb0037	Hordenine	2110000	2500000	2570000	9290000	7640000	7830000
64	pmb0069	Benzamide	382000	472000	301000	1130000	850000	1450000
79	pmb0235	O-Feruloyl coumarin	4730000	5350000	4740000	2340000	2280000	1980000
87	pmb0325	N-Feruloyl spermidine	562000	463000	446000	113000	97100	117000
92	pmb0423	Hydroxy-methoxycinnamate	1190000	1120000	1220000	523000	384000	469000
97	pmb0475	Gallic acid O-feruloyl-O-hexosyl-O-hexoside	32700000	26700000	36600000	11300000	6670000	7230000
102	pmb0494	N-Sinapoyl putrescine	368000	321000	295000	171000	112000	94100
111	pmb0566	Luteolin O-hexosyl-O-pentoside	473000	529000	596000	1120000	1300000	1090000
115	pmb0579	Chrysoeriol O-sinapoylhexoside	21000000	16000000	13000000	5740000	5220000	9250000
124	pmb0604	Kaempferol 3-O-glucoside (Astragalin)	4080000	4260000	3980000	2030000	1820000	2240000
131	pmb0619	Eriodictiol 6-C-hexoside 8-C-hexoside-O-hexoside	164000	168000	188000	91400	85900	55400
138	pmb0628	Eriodictiol C-hexosyl-O-hexoside	632000	649000	866000	301000	280000	385000
152	pmb0666	6-C-hexosyl-apigenin O-sinapoylhexoside	444000	558000	555000	1200000	946000	1170000
180	pmb0746	Tricin 4'-O-β-guaiacylglycerol	327000	276000	332000	9	9	31400
190	pmb0782	Piperidine	5120000	5220000	5290000	2980000	2210000	2430000
199	pmb0813	1-Methoxyindole-3-carbaldehyde	442000	421000	435000	122000	111000	100000
211	pmb0863	LysoPC 16:2 (2n isomer)	14600000	9840000	16100000	6000000	4160000	3710000
212	pmb0864	LysoPE 14:0	114000	86500	131000	63600	44000	45000
220	pmb0883	LysoPE 18:0	4970	5540	8390	9	9	9
230	pmb1108	Luteolin 6-C-hexoside 8-C-hexosyl-O-hexoside	485000	529000	434000	193000	180000	237000
231	pmb1178	O-Feruloyl 2-hydroxylcoumarin	451000	381000	382000	1120000	921000	1040000
232	pmb1240	Phellodensin F	23000000	24100000	21400000	9610000	6300000	6140000
233	pmb1318	8-Methyl-2-oxo-4-phenyl-2H-chromen-7-yl 4-(hexyloxy)benzoate	2110000	2770000	1780000	821000	785000	792000
269	pmb2653	D(+)-Melezitose O-rhamnoside	281000	275000	244000	125000	79200	98600
281	pmb2795	4-Methoxycinnamic acid	272000	280000	280000	119000	126000	144000
282	pmb2799	12,13-EODE	26400	25600	25000	7440	13600	10700
283	pmb2804	13-HPODE	263000	326000	226000	118000	136000	127000
299	pmb2936	Disinapoyl hexoside	836000	710000	806000	241000	206000	184000
301	pmb2940	1-O-beta-D-Glucopyranosyl sinapate	24200000	23500000	23100000	9330000	6600000	8070000
309	pmb2984	Acetyl-eriodictyol O-hexoside	3740000	2890000	2360000	211000	113000	139000
319	pmb3028	Tricin O-sinapic acid	37800000	36700000	35000000	5650000	6060000	6380000
333	pmb3074	3-O-p-Coumaroyl quinic acid	11700000	12100000	11100000	2140000	1800000	1470000
336	pmb3088	Trehalose 6-phosphate	239000	232000	228000	109000	127000	102000
341	pmb3317	Quinacyl syringic acid	109000	82600	99000	41300	32300	39600
346	pmc0274	6-Methylmercaptopurine	4720000	5790000	5430000	18400000	13400000	15500000
349	pmc0682	4-Aminoindole	12400000	12000000	14000000	2730000	1440000	1810000
356	pmd0158	LysoPE 14:0 (2n isomer)	8350	6560	8280	4780	3640	2870
360	pme0005	Purine	701000	760000	725000	1840000	1760000	1920000
362	pme0009	L-Serine	27800000	29500000	26000000	13700000	13300000	11900000
367	pme0020	L-Phenylalanine	11700000	16300000	13500000	44700000	33800000	44100000
376	pme0038	Cytosine	232000	272000	279000	567000	497000	509000
385	pme0059	Quinine	9	9	9	69800	123000	102000
403	pme0164	N-γ-Acetyl-N-2-Formyl-5-methoxykynurenamine	1350000	1280000	1180000	413000	307000	402000
413	pme0207	3-Hydroxybutyrate	773000	1390000	1040000	2200000	2120000	2430000
432	pme0274	6-Aminocaproic acid	27300000	28600000	27200000	15400000	11500000	12900000
433	pme0278	2,6-Diaminooimelic acid	2920000	2710000	2910000	5800000	5940000	5470000
439	pme0293	(3,4-Dimethoxyphenyl) acetic acid	56500	61700	61200	32200	37100	15300
445	pme0332	Apigenin 7-O-neohesperidoside (Rhoifolin)	13500000	10600000	10300000	6390000	4640000	4980000
449	pme0367	Apigenin 7-rutinoside (Isorhoifolin)	14300000	10800000	10800000	6030000	4500000	4760000
456	pme0391	4-Methylumbelliferone	2570000	2680000	2350000	994000	832000	726000
459	pme0398	Chlorogenic acid (3-O-Caffeoylquinic acid)	1940000	1960000	1850000	341000	236000	206000
463	pme0424	trans-cinnamaldehyde	5090000	6060000	5490000	1390000	915000	725000
464	pme0428	3,4,5-Trimethoxycinnamic acid	200000	214000	184000	91400	102000	76200
471	pme0500	D(+)-Melezitose	796000	791000	690000	366000	272000	320000
473	pme0519	D-(+)-Sucrose	3110000	3710000	3270000	1450000	1600000	1480000
480	pme1137	6-hydroxynicotinic acid	213000	134000	209000	431000	388000	447000
485	pme1210	L-Methionine	2840000	2710000	2650000	573000	544000	431000
487	pme1225	5-Hydroxy-L-tryptophan	28800	14800	26400	51100	48800	58800
493	pme1313	N'-Formylkynurenine	213000	216000	209000	589000	566000	710000
501	pme1408	L-Glutamine	4010000	4130000	4060000	1500000	1280000	1310000
503	pme1419	L-Methionine methyl ester	732000	684000	706000	276000	299000	242000
510	pme1478	Myricetin	126000	124000	102000	9	9	9
525	pme1580	Eriodictyol	311000	291000	319000	136000	98700	136000
533	pme1637	Coniferyl alcohol	2360000	2150000	1810000	358000	197000	196000
535	pme1646	Pinoresinol	819000	973000	875000	217000	239000	234000
536	pme1662	sakuranetin	75400	74800	79600	201000	206000	253000
539	pme1683	D-Pantothenic dcid	19100	12100	17300	56000	79100	62800
541	pme1691	Acetylcholine	1410000	992000	1340000	685000	322000	382000
543	pme1709	Nicotinic Acid Methyl Ester (Methyl Nicotinate)	3830000	3570000	3760000	891000	857000	907000
548	pme1773	Cyanidin 3-O-rutinoside (Keracyanin)	112000	137000	150000	357000	249000	315000
573	pme2111	L-ascorbate	200000000	153000000	178000000	38600000	29100000	35000000
580	pme2188	Limonin	6460000	10300000	7700000	13100000	21000000	16500000
582	pme2244	3-Indolepropionic acid	161000	108000	122000	9	9	9
598	pme2459	Luteolin 7-O-glucoside (Cynaroside)	46100000	41900000	48200000	21700000	20900000	23600000
600	pme2507	Lithospermic acid	15600	15000	22000	45300	69800	48700
601	pme2527	L(+)-Ornithine	518000	401000	483000	1310000	1270000	1320000
603	pme2550	Cis-Aconitic acid	85200	84000	101000	256000	264000	255000
616	pme2698	Phe-Phe	86400	88200	79900	27900	30900	29200
626	pme2798	7-Methylxanthine	139000	122000	111000	49000	39900	44700
629	pme2831	1,1-Dimethylbiguanide	359000	296000	323000	190000	135000	128000
650	pme3011	γ-aminobutyric acid	2360000	2370000	2610000	5740000	5380000	5500000
662	pme3131	6,7-Dimethoxy-4-methylcoumarin	129000	129000	118000	9	9	9
664	pme3151	Deoxyribose 5-phosphate	188000	191000	165000	122000	63600	72500
681	pme3237	Liquiritigenin	36900	55100	32600	122000	78700	105000
683	pme3246	Coniferin	10400000	11100000	9360000	1410000	896000	753000
687	pme3263	2'-Hydroxydaidzein	28100	27200	27500	14400	13600	10500
688	pme3267	Kaempferol 3-O-galactoside (Trifolin)	404000	502000	498000	154000	245000	275000
693	pme3300	Tricetin	2620000	1970000	2210000	929000	1040000	1280000
694	pme3305	p-Coumaryl alcohol	203000	189000	185000	60600	39200	56300
700	pme3367	6-MethylCoumarin	154000	132000	156000	507000	472000	451000
707	pme3407	Laricitrin	65900	68500	64100	24700	22700	20100
713	pme3453	p-Coumaraldehyde	78700	81100	58700	8990	6680	7100
724	pme3569	Scoparone	40300000	46300000	38700000	13900000	24600000	12900000
741	pmf0016	DL-Methionine	933000	788000	1020000	269000	213000	205000
745	pmf0036	Sophocarpine	56700	57700	51400	124000	135000	110000
760	pmf0098	trans-4-Hydroxycinnamic acid Methyl Ester	496000	526000	516000	244000	232000	267000
765	pmf0123	Methyl ferulate	13100000	12600000	13300000	6040000	5600000	6410000
767	pmf0129	Benzyl salicylate	573000	726000	765000	255000	235000	127000
768	pmf0131	Cryptochlorogenic acid	50600	49600	45500	9	9	9
774	pmf0171	Camalexin	208000	223000	181000	68500	71100	82700
778	pmf0179	Narcissoside	13100000	11700000	9900000	5990000	3150000	3830000
779	pmf0203	Peonidin 3-O-glucoside chloride	495000	544000	327000	810000	1150000	1240000
800	pmf0285	4-Hydroxy-3-methoxycinnamaldehyde	8710000	7680000	7240000	1020000	631000	745000
808	pmf0311	Coronatine	9	9	9	73600	108000	78800
811	pmf0320	Acetosyringone	1510000	2270000	1360000	603000	504000	464000
812	pmf0323	(-)-Cotinine	318000	292000	221000	96100	131000	125000
821	pmf0347	Dihydropinosylvin	9	9	9	58100	68500	58600
839	pmf0401	Docosanoic acid	9	9	9	24000	16200	13600
843	pmf0415	Zingerone	199000	175000	191000	66400	57300	54600
850	pmf0424	Isochlorogenic acid B	241000	190000	227000	582000	773000	613000
855	pmf0441	N-Acetyl-L-phenylalanine	6880000	7090000	7910000	16700000	17500000	20200000
861	pmf0468	Morroniside	691000	588000	550000	9	9	9
866	pmf0479	8-Methoxypsoralen	545000	531000	499000	102000	114000	102000
872	pmf0498	Eleutheroside E	84500	65100	74600	39600	29000	40900
883	pmf0526	Isoimperatorin	49800	56800	51500	9	9	17500
894	pmf0565	L-Dencichin	5100000	4040000	4620000	1350000	780000	980000
904	pmf0594	D-(+)-Phenylalanine	2510000	3360000	3010000	10700000	7710000	8820000

## Sheet: ZQG vs DHG
ID	Index	Met	DHG-1	DHG-2	DHG-3	ZQG-1	ZQG-2	ZQG-3
3	pma0134	D(-)-Threose	741000	341000	695000	9	9	9
23	pma1590	Peonidin O-hexoside	9	9	9	621000	642000	716000
24	pma1751	Nicotinic acid-hexoside	3360000	3890000	3650000	1730000	1730000	1740000
39	pma6254	C-hexosyl-apigenin O-caffeoylhexoside	104000	111000	98200	41000	50100	30700
62	pmb0037	Hordenine	2110000	2500000	2570000	9100000	9540000	10300000
87	pmb0325	N-Feruloyl spermidine	562000	463000	446000	265000	261000	173000
92	pmb0423	Hydroxy-methoxycinnamate	1190000	1120000	1220000	625000	599000	532000
97	pmb0475	Gallic acid O-feruloyl-O-hexosyl-O-hexoside	32700000	26700000	36600000	11500000	12200000	9260000
131	pmb0619	Eriodictiol 6-C-hexoside 8-C-hexoside-O-hexoside	164000	168000	188000	56400	121000	76100
138	pmb0628	Eriodictiol C-hexosyl-O-hexoside	632000	649000	866000	292000	365000	372000
180	pmb0746	Tricin 4'-O-β-guaiacylglycerol	327000	276000	332000	41300	49200	32200
211	pmb0863	LysoPC 16:2 (2n isomer)	14600000	9840000	16100000	6800000	4720000	7230000
231	pmb1178	O-Feruloyl 2-hydroxylcoumarin	451000	381000	382000	893000	962000	677000
299	pmb2936	Disinapoyl hexoside	836000	710000	806000	296000	376000	334000
301	pmb2940	1-O-beta-D-Glucopyranosyl sinapate	24200000	23500000	23100000	10800000	11500000	10200000
309	pmb2984	Acetyl-eriodictyol O-hexoside	3740000	2890000	2360000	571000	565000	375000
319	pmb3028	Tricin O-sinapic acid	37800000	36700000	35000000	11400000	12000000	10300000
333	pmb3074	3-O-p-Coumaroyl quinic acid	11700000	12100000	11100000	3370000	3170000	2870000
341	pmb3317	Quinacyl syringic acid	109000	82600	99000	45200	44900	46100
349	pmc0682	4-Aminoindole	12400000	12000000	14000000	3360000	2800000	2140000
360	pme0005	Purine	701000	760000	725000	2610000	2220000	3250000
385	pme0059	Quinine	9	9	9	86900	92200	83500
437	pme0289	4-Ethylbenzoic acid	44000	45700	46800	123000	177000	160000
459	pme0398	Chlorogenic acid (3-O-Caffeoylquinic acid)	1940000	1960000	1850000	432000	347000	321000
463	pme0424	trans-cinnamaldehyde	5090000	6060000	5490000	1770000	1270000	974000
471	pme0500	D(+)-Melezitose	796000	791000	690000	270000	469000	241000
473	pme0519	D-(+)-Sucrose	3110000	3710000	3270000	1510000	1790000	1490000
485	pme1210	L-Methionine	2840000	2710000	2650000	927000	833000	827000
493	pme1313	N'-Formylkynurenine	213000	216000	209000	376000	413000	495000
510	pme1478	Myricetin	126000	124000	102000	9	9	9
525	pme1580	Eriodictyol	311000	291000	319000	109000	137000	141000
533	pme1637	Coniferyl alcohol	2360000	2150000	1810000	452000	459000	400000
535	pme1646	Pinoresinol	819000	973000	875000	280000	155000	204000
539	pme1683	D-Pantothenic dcid	19100	12100	17300	54000	46600	39100
563	pme2006	Diethylglutarate	12500	12800	16100	28600	25000	29200
582	pme2244	3-Indolepropionic acid	161000	108000	122000	9	9	9
600	pme2507	Lithospermic acid	15600	15000	22000	37500	40000	51600
601	pme2527	L(+)-Ornithine	518000	401000	483000	897000	921000	1200000
616	pme2698	Phe-Phe	86400	88200	79900	46500	49200	22900
626	pme2798	7-Methylxanthine	139000	122000	111000	55100	33000	28500
650	pme3011	γ-aminobutyric acid	2360000	2370000	2610000	5040000	4310000	5650000
662	pme3131	6,7-Dimethoxy-4-methylcoumarin	129000	129000	118000	44200	40800	42200
681	pme3237	Liquiritigenin	36900	55100	32600	95100	80300	89900
683	pme3246	Coniferin	10400000	11100000	9360000	1780000	1610000	1470000
684	pme3250	Biochanin A	143000	118000	138000	273000	267000	341000
694	pme3305	p-Coumaryl alcohol	203000	189000	185000	71500	51100	44700
700	pme3367	6-MethylCoumarin	154000	132000	156000	274000	312000	386000
713	pme3453	p-Coumaraldehyde	78700	81100	58700	11100	8540	4570
741	pmf0016	DL-Methionine	933000	788000	1020000	348000	302000	352000
767	pmf0129	Benzyl salicylate	573000	726000	765000	208000	243000	149000
774	pmf0171	Camalexin	208000	223000	181000	97500	108000	95900
800	pmf0285	4-Hydroxy-3-methoxycinnamaldehyde	8710000	7680000	7240000	917000	662000	887000
808	pmf0311	Coronatine	9	9	9	62600	68600	68300
811	pmf0320	Acetosyringone	1510000	2270000	1360000	433000	350000	374000
821	pmf0347	Dihydropinosylvin	9	9	9	35600	41700	62700
839	pmf0401	Docosanoic acid	9	9	9	11700	13300	16900
850	pmf0424	Isochlorogenic acid B	241000	190000	227000	776000	837000	800000
855	pmf0441	N-Acetyl-L-phenylalanine	6880000	7090000	7910000	17900000	17400000	16500000
866	pmf0479	8-Methoxypsoralen	545000	531000	499000	144000	195000	133000
883	pmf0526	Isoimperatorin	49800	56800	51500	15600	9	9
893	pmf0563	Magnolol	83900	109000	78900	33500	58600	35600
904	pmf0594	D-(+)-Phenylalanine	2510000	3360000	3010000	6230000	6070000	5960000
