# Supplementary material for: Metabolomics Analysis of the Peels of Different Colored Citrus Fruits (Citrus reticulata cv. ‘Shatangju’) During the Maturation Period Based on UHPLC-QQQ-MS
Source: Molecules. 2020 Jan 17;25(2):396. doi: 10.3390/molecules25020396 (PMC7024170; doi:10.3390/molecules25020396)
Supplement: Supplementary file 1 [file molecules-25-00396-s001.zip › molecules-664299-SI/Supplementary/Supplementary Table S5.xlsx]

## Sheet: HBG vs DHG
Peak	o-Anisic acid	Peonidin O-hexoside	Nicotinic acid-hexoside	Feruloylcholine	5-Aminolevulinate	Acacetin C-hexoside	Methylglutaric acid	Velutin	Hordenine	Benzamide	MAG (18:4) isomer1	O-Feruloyl coumarin	Sinapoylcholine	Cholesterol	Hydroxy-methoxycinnamate	Aspartic acid di-O-glucoside	Gallic acid O-feruloyl-O-hexosyl-O-hexoside	N-Sinapoyl putrescine	Adenosine 3'-monophosphate	Luteolin O-hexosyl-O-pentoside	Kaempferol 3-O-glucoside (Astragalin)	6-C-hexosyl-apigenin O-sinapoylhexoside	Tricin 4'-O-β-guaiacylglycerol	5-O-p-Coumaroyl shikimic acid	3-O-Feruloyl quinic acid	4-Methyl-5-thiazoleethanol	Azoxystrobin acid	N-hexosyl-p-coumaroyl serotonin	N-Feruloyl serotonin	Piperidine	Niacinamide	Pyridoxine O-feruloyl hexoside	6,7-dihydroxycoumarin 6-O-quinic acid	1-Methoxyindole-3-carbaldehyde	3-Indoleacetonitrile	Phosphoric acid	LysoPC 16:2 (2n isomer)	Punicic acid	Adenosine 5'-monophosphate	O-Feruloyl 2-hydroxylcoumarin	Phellodensin F	8-Methyl-2-oxo-4-phenyl-2H-chromen-7-yl 4-(hexyloxy)benzoate	MAG (18:4) isomer3	LysoPC 10:0	D(+)-Melezitose O-rhamnoside	Anthranilate O-hexosyl-O-hexoside	4-Methoxycinnamic acid	13-HPODE	Citramalate
DHG-1	567000	9	3360000	333000	1120000	554000	43200	719000	2110000	382000	2790000	4730000	1190000	2140000	1190000	1640000	32700000	368000	360000	473000	4080000	444000	327000	1910000	4270000	122000	9010000	922000	212000	5120000	859000	284000	857000	442000	312000	690000	14600000	16300000	818000	451000	23000000	2110000	579000	63500	281000	2370000	272000	263000	722000
DHG-2	534000	9	3890000	305000	1310000	603000	38900	609000	2500000	472000	3590000	5350000	901000	2400000	1120000	1620000	26700000	321000	271000	529000	4260000	558000	276000	1800000	3580000	165000	9270000	930000	186000	5220000	826000	307000	965000	421000	308000	546000	9840000	19600000	867000	381000	24100000	2770000	625000	83800	275000	2170000	280000	326000	671000
DHG-3	576000	9	3650000	363000	1080000	462000	42200	502000	2570000	301000	2630000	4740000	1350000	2630000	1220000	1710000	36600000	295000	311000	596000	3980000	555000	332000	2060000	2380000	92000	11300000	742000	216000	5290000	714000	171000	795000	435000	335000	504000	16100000	14600000	890000	382000	21400000	1780000	594000	83100	244000	2400000	280000	226000	792000
HBG-1	316000	1750000	352000	1350000	352000	1430000	11100	1620000	10300000	1340000	1310000	2150000	2290000	441000	262000	593000	3460000	149000	152000	1240000	1520000	1050000	9	628000	7430000	429000	3310000	9	433000	2210000	1730000	901000	376000	116000	717000	274000	4560000	7170000	253000	891000	2780000	543000	281000	34500	94200	1220000	147000	86700	194000
HBG-2	290000	1180000	503000	981000	519000	1140000	15900	1160000	11300000	850000	997000	2040000	2930000	689000	336000	670000	4940000	156000	161000	1220000	1650000	1240000	9	567000	5400000	421000	3740000	9	377000	1830000	1940000	537000	415000	112000	691000	392000	4330000	8870000	375000	936000	3260000	679000	296000	40900	103000	1020000	87500	108000	315000
HBG-3	209000	1440000	333000	1380000	498000	1490000	16600	1350000	12400000	1070000	1240000	2090000	2130000	371000	283000	462000	3380000	166000	122000	1190000	1510000	1210000	9	581000	8270000	576000	2930000	9	542000	1770000	2140000	984000	402000	125000	791000	144000	3770000	8940000	283000	891000	2360000	481000	282000	34300	124000	1060000	128000	104000	221000
[truncated: 128 more columns]

## Sheet: XQG vs DHG
Peak	D(-)-Threose	Naringenin O-malonylhexoside	Peonidin O-hexoside	Nicotinic acid-hexoside	C-hexosyl-apigenin O-caffeoylhexoside	Methylglutaric acid	Ribulose-5-phosphate	Hordenine	Benzamide	O-Feruloyl coumarin	N-Feruloyl spermidine	Hydroxy-methoxycinnamate	Gallic acid O-feruloyl-O-hexosyl-O-hexoside	N-Sinapoyl putrescine	Luteolin O-hexosyl-O-pentoside	Chrysoeriol O-sinapoylhexoside	Kaempferol 3-O-glucoside (Astragalin)	Eriodictiol 6-C-hexoside 8-C-hexoside-O-hexoside	Eriodictiol C-hexosyl-O-hexoside	6-C-hexosyl-apigenin O-sinapoylhexoside	Tricin 4'-O-β-guaiacylglycerol	Piperidine	1-Methoxyindole-3-carbaldehyde	LysoPC 16:2 (2n isomer)	LysoPE 14:0	LysoPE 18:0	Luteolin 6-C-hexoside 8-C-hexosyl-O-hexoside	O-Feruloyl 2-hydroxylcoumarin	Phellodensin F	8-Methyl-2-oxo-4-phenyl-2H-chromen-7-yl 4-(hexyloxy)benzoate	D(+)-Melezitose O-rhamnoside	4-Methoxycinnamic acid	12,13-EODE	13-HPODE	Disinapoyl hexoside	1-O-beta-D-Glucopyranosyl sinapate	Acetyl-eriodictyol O-hexoside	Tricin O-sinapic acid	3-O-p-Coumaroyl quinic acid	Trehalose 6-phosphate	Quinacyl syringic acid	6-Methylmercaptopurine	4-Aminoindole	LysoPE 14:0 (2n isomer)	Purine	L-Serine	L-Phenylalanine	Cytosine	Quinine
DHG-1	741000	420000	9	3360000	104000	43200	115000	2110000	382000	4730000	562000	1190000	32700000	368000	473000	21000000	4080000	164000	632000	444000	327000	5120000	442000	14600000	114000	4970	485000	451000	23000000	2110000	281000	272000	26400	263000	836000	24200000	3740000	37800000	11700000	239000	109000	4720000	12400000	8350	701000	27800000	11700000	232000	9
DHG-2	341000	312000	9	3890000	111000	38900	122000	2500000	472000	5350000	463000	1120000	26700000	321000	529000	16000000	4260000	168000	649000	558000	276000	5220000	421000	9840000	86500	5540	529000	381000	24100000	2770000	275000	280000	25600	326000	710000	23500000	2890000	36700000	12100000	232000	82600	5790000	12000000	6560	760000	29500000	16300000	272000	9
DHG-3	695000	309000	9	3650000	98200	42200	128000	2570000	301000	4740000	446000	1220000	36600000	295000	596000	13000000	3980000	188000	866000	555000	332000	5290000	435000	16100000	131000	8390	434000	382000	21400000	1780000	244000	280000	25000	226000	806000	23100000	2360000	35000000	11100000	228000	99000	5430000	14000000	8280	725000	26000000	13500000	279000	9
XQG-1	9	941000	844000	959000	15200	17300	246000	9290000	1130000	2340000	113000	523000	11300000	171000	1120000	5740000	2030000	91400	301000	1200000	9	2980000	122000	6000000	63600	9	193000	1120000	9610000	821000	125000	119000	7440	118000	241000	9330000	211000	5650000	2140000	109000	41300	18400000	2730000	4780	1840000	13700000	44700000	567000	69800
XQG-2	9	844000	755000	871000	30700	16000	272000	7640000	850000	2280000	97100	384000	6670000	112000	1300000	5220000	1820000	85900	280000	946000	9	2210000	111000	4160000	44000	9	180000	921000	6300000	785000	79200	126000	13600	136000	206000	6600000	113000	6060000	1800000	127000	32300	13400000	1440000	3640	1760000	13300000	33800000	497000	123000
XQG-3	9	1130000	961000	796000	21500	12000	219000	7830000	1450000	1980000	117000	469000	7230000	94100	1090000	9250000	2240000	55400	385000	1170000	31400	2430000	100000	3710000	45000	9	237000	1040000	6140000	792000	98600	144000	10700	127000	184000	8070000	139000	6380000	1470000	102000	39600	15500000	1810000	2870	1920000	11900000	44100000	509000	102000
[truncated: 75 more columns]

## Sheet: ZQG vs DHG
Peak	D(-)-Threose	Peonidin O-hexoside	Nicotinic acid-hexoside	C-hexosyl-apigenin O-caffeoylhexoside	Hordenine	N-Feruloyl spermidine	Hydroxy-methoxycinnamate	Gallic acid O-feruloyl-O-hexosyl-O-hexoside	Eriodictiol 6-C-hexoside 8-C-hexoside-O-hexoside	Eriodictiol C-hexosyl-O-hexoside	Tricin 4'-O-β-guaiacylglycerol	LysoPC 16:2 (2n isomer)	O-Feruloyl 2-hydroxylcoumarin	Disinapoyl hexoside	1-O-beta-D-Glucopyranosyl sinapate	Acetyl-eriodictyol O-hexoside	Tricin O-sinapic acid	3-O-p-Coumaroyl quinic acid	Quinacyl syringic acid	4-Aminoindole	Purine	Quinine	4-Ethylbenzoic acid	Chlorogenic acid (3-O-Caffeoylquinic acid)	trans-cinnamaldehyde	D(+)-Melezitose	D-(+)-Sucrose	L-Methionine	N'-Formylkynurenine	Myricetin	Eriodictyol	Coniferyl alcohol	Pinoresinol	D-Pantothenic dcid	Diethylglutarate	3-Indolepropionic acid	Lithospermic acid	L(+)-Ornithine	Phe-Phe	7-Methylxanthine	γ-aminobutyric acid	6,7-Dimethoxy-4-methylcoumarin	Liquiritigenin	Coniferin	Biochanin A	p-Coumaryl alcohol	6-MethylCoumarin	p-Coumaraldehyde	DL-Methionine
DHG-1	741000	9	3360000	104000	2110000	562000	1190000	32700000	164000	632000	327000	14600000	451000	836000	24200000	3740000	37800000	11700000	109000	12400000	701000	9	44000	1940000	5090000	796000	3110000	2840000	213000	126000	311000	2360000	819000	19100	12500	161000	15600	518000	86400	139000	2360000	129000	36900	10400000	143000	203000	154000	78700	933000
DHG-2	341000	9	3890000	111000	2500000	463000	1120000	26700000	168000	649000	276000	9840000	381000	710000	23500000	2890000	36700000	12100000	82600	12000000	760000	9	45700	1960000	6060000	791000	3710000	2710000	216000	124000	291000	2150000	973000	12100	12800	108000	15000	401000	88200	122000	2370000	129000	55100	11100000	118000	189000	132000	81100	788000
DHG-3	695000	9	3650000	98200	2570000	446000	1220000	36600000	188000	866000	332000	16100000	382000	806000	23100000	2360000	35000000	11100000	99000	14000000	725000	9	46800	1850000	5490000	690000	3270000	2650000	209000	102000	319000	1810000	875000	17300	16100	122000	22000	483000	79900	111000	2610000	118000	32600	9360000	138000	185000	156000	58700	1020000
ZQG-1	9	621000	1730000	41000	9100000	265000	625000	11500000	56400	292000	41300	6800000	893000	296000	10800000	571000	11400000	3370000	45200	3360000	2610000	86900	123000	432000	1770000	270000	1510000	927000	376000	9	109000	452000	280000	54000	28600	9	37500	897000	46500	55100	5040000	44200	95100	1780000	273000	71500	274000	11100	348000
ZQG-2	9	642000	1730000	50100	9540000	261000	599000	12200000	121000	365000	49200	4720000	962000	376000	11500000	565000	12000000	3170000	44900	2800000	2220000	92200	177000	347000	1270000	469000	1790000	833000	413000	9	137000	459000	155000	46600	25000	9	40000	921000	49200	33000	4310000	40800	80300	1610000	267000	51100	312000	8540	302000
ZQG-3	9	716000	1740000	30700	10300000	173000	532000	9260000	76100	372000	32200	7230000	677000	334000	10200000	375000	10300000	2870000	46100	2140000	3250000	83500	160000	321000	974000	241000	1490000	827000	495000	9	141000	400000	204000	39100	29200	9	51600	1200000	22900	28500	5650000	42200	89900	1470000	341000	44700	386000	4570	352000
[truncated: 13 more columns]
