# Supplementary material for: Metabolomics Analysis of the Peels of Different Colored Citrus Fruits (Citrus reticulata cv. ‘Shatangju’) During the Maturation Period Based on UHPLC-QQQ-MS
Source: Molecules. 2020 Jan 17;25(2):396. doi: 10.3390/molecules25020396 (PMC7024170; doi:10.3390/molecules25020396)
Supplement: Supplementary file 1 [file molecules-25-00396-s001.zip › molecules-664299-SI/Supplementary/Supplementary Table S1.xlsx]

## Sheet: Sheet1
ID	Peak	PC1	PC2	Index	Molecular Weight (Da)	Ion mode	Ionization model	Q1 (Da)	Q3 (Da)	Rt (min)	Compounds	Class	KEGG ID	DHG-1	DHG-2	DHG-3	Mean DHG	HBG-1	HBG-2	HBG-3	Mean HBG	XQG-1	XQG-2	XQG-3	Mean XQG	ZQG-1	ZQG-2	ZQG-3	Mean ZQG	mix01	mix02	mix03	Mean mix	P-VALUE	FDR
662	6,7-Dimethoxy-4-methylcoumarin	-0.0493519	0.0258321	pme3131	220.07	Positive	[M+H]+	221.1	177	5.39	6,7-Dimethoxy-4-methylcoumarin	Phenylpropanoids	-	129000	129000	118000	125333	9	9	9	9	9	9	9	9	44200	40800	42200	42400	46100	44800	44900	45266.7	1.39828e-10	1.07165e-07
319	Tricin O-sinapic acid	-0.0486107	0.0285423	pmb3028	536	Negative	[M-H]-	535	491.3	3.75	Tricin O-sinapic acid	Flavone	-	37800000	36700000	35000000	36500000	2600000	3770000	2720000	3030000	5650000	6060000	6380000	6030000	11400000	12000000	10300000	1.12333e+07	13800000	14200000	15100000	1.43667e+07	2.34753e-10	1.07165e-07
333	3-O-p-Coumaroyl quinic acid	-0.0484572	0.0297722	pmb3074	338.1	Negative	[M-H]-	337.1	191.1	3.3	3-O-p-Coumaroyl quinic acid	Organic acids and derivatives	-	11700000	12100000	11100000	1.16333e+07	766000	859000	619000	748000	2140000	1800000	1470000	1.80333e+06	3370000	3170000	2870000	3.13667e+06	4870000	4520000	4490000	4.62667e+06	6.17245e-10	1.87848e-07
485	L-Methionine	-0.0478915	0.0321526	pme1210	149.05	Positive	[M+H]+	150	61	1.15	L-Methionine	Amino acid and derivatives	C00073	2840000	2710000	2650000	2.73333e+06	303000	470000	321000	364667	573000	544000	431000	516000	927000	833000	827000	862333	1800000	2070000	1870000	1.91333e+06	1.41292e-09	3.22498e-07
459	Chlorogenic acid (3-O-Caffeoylquinic acid)	-0.0455503	0.0396547	pme0398	354.1	Negative	[M-H]-	353.1	191	2.72	Chlorogenic acid (3-O-Caffeoylquinic acid)	Organic acids and derivatives	C00852	1940000	1960000	1850000	1.91667e+06	324000	201000	162000	229000	341000	236000	206000	261000	432000	347000	321000	366667	771000	783000	833000	795667	3.78935e-09	5.39032e-07
543	Nicotinic Acid Methyl Ester (Methyl Nicotinate)	-0.0496033	0.0075403	pme1709	137.05	Positive	[M+H]+	138.1	78	3.73	Nicotinic Acid Methyl Ester (Methyl Nicotinate)	Vitamins and derivatives	-	3830000	3570000	3760000	3720000	339000	380000	324000	347667	891000	857000	907000	885000	1920000	2080000	2340000	2.11333e+06	1200000	1440000	1450000	1.36333e+06	4.00227e-09	5.39032e-07
199	1-Methoxyindole-3-carbaldehyde	-0.0494167	0.0228377	pmb0813	175.1	Positive	[M+H]+	176.1	133.2	4.3	1-Methoxyindole-3-carbaldehyde	Indole derivatives	-	442000	421000	435000	432667	116000	112000	125000	117667	122000	111000	100000	111000	221000	259000	247000	242333	252000	225000	236000	237667	4.13278e-09	5.39032e-07
24	Nicotinic acid-hexoside	-0.0513672	0.0159273	pma1751	285	Positive	[M+H]+	286	124	1.95	Nicotinic acid-hexoside	Vitamins and derivatives	-	3360000	3890000	3650000	3.63333e+06	352000	503000	333000	396000	959000	871000	796000	875333	1730000	1730000	1740000	1.73333e+06	1640000	1820000	2060000	1840000	1.81102e-08	2.06682e-06
683	Coniferin	-0.0469271	0.0349082	pme3246	342.13	Negative	[M-H]-	341	179	2.72	Coniferin	Phenylpropanoids	C00761	10400000	11100000	9360000	1.02867e+07	9	612000	229000	280336	1410000	896000	753000	1.01967e+06	1780000	1610000	1470000	1620000	3780000	4190000	4270000	4080000	2.51297e-08	2.53276e-06
707	Laricitrin	-0.0491123	0.0201134	pme3407	332.05	Negative	[M-H]-	331	151	5.15	Laricitrin	Flavonol	C12633	65900	68500	64100	66166.7	16100	21600	21100	19600	24700	22700	20100	22500	36000	38100	35500	36533.3	32800	29300	37400	33166.7	2.81773e-08	2.53276e-06
301	1-O-beta-D-Glucopyranosyl sinapate	-0.0478044	0.0347132	pmb2940	386.1	Negative	[M-H]-	385.1	205	3.26	1-O-beta-D-Glucopyranosyl sinapate	Phenylpropanoids	-	24200000	23500000	23100000	23600000	7570000	7760000	8160000	7830000	9330000	6600000	8070000	8000000	10800000	11500000	10200000	1.08333e+07	15400000	14000000	14100000	14500000	3.05151e-08	2.53276e-06
461	3-(4-Hydroxyphenyl)propionic acid	-0.0518018	-0.00327696	pme0419	166.06	Positive	[M+H]+	167.1	107	3.71	3-(4-Hydroxyphenyl)propionic acid	Phenylpropanoids	C01744	37100000	36300000	37100000	3.68333e+07	15200000	16400000	15500000	15700000	23700000	23200000	23100000	2.33333e+07	27700000	30000000	26500000	2.80667e+07	24100000	25700000	27200000	2.56667e+07	3.4172e-08	2.59992e-06
800	4-Hydroxy-3-methoxycinnamaldehyde	-0.0447514	0.0401117	pmf0285	178.06	Positive	[M+H]+	179.1	91	4.64	4-Hydroxy-3-methoxycinnamaldehyde	Phenylpropanoids	C02666	8710000	7680000	7240000	7.87667e+06	282000	637000	413000	444000	1020000	631000	745000	798667	917000	662000	887000	822000	2850000	3100000	2990000	2980000	3.87546e-08	2.62503e-06
510	Myricetin	-0.0434909	0.0434328	pme1478	318.04	Negative	[M-H]-	317	151	4.7	Myricetin	Flavonol	C10107	126000	124000	102000	117333	9	9	9	9	9	9	9	9	9	9	9	9	42700	38800	35100	38866.7	4.02523e-08	2.62503e-06
861	Morroniside	-0.049814	0.00990852	pmf0468	406.15	Positive	[M+Na]+	429.1	267.1	2.84	Morroniside	Terpene	C17000	691000	588000	550000	609667	9	9	9	9	9	9	9	9	412000	377000	389000	392667	382000	356000	422000	386667	8.1286e-08	4.45634e-06
503	L-Methionine methyl ester	-0.0518309	0.0158582	pme1419	163	Positive	[M+H]+	164	104	1.77	L-Methionine methyl ester	Amino acid and derivatives	-	732000	684000	706000	707333	134000	166000	147000	149000	276000	299000	242000	272333	403000	389000	322000	371333	415000	455000	440000	436667	8.13692e-08	4.45634e-06
180	Tricin 4'-O-β-guaiacylglycerol	-0.0462463	0.037139	pmb0746	526.1	Positive	[M+H]+	527.1	331	5.84	Tricin 4'-O-β-guaiacylglycerol	Flavone	-	327000	276000	332000	311667	9	9	9	9	9	9	31400	10472.7	41300	49200	32200	40900	103000	115000	120000	112667	8.29768e-08	4.45634e-06
349	4-Aminoindole	-0.0462704	0.0354692	pmc0682	132.1	Positive	[M+H]+	133.1	105.1	4.32	4-Aminoindole	Indole derivatives	-	12400000	12000000	14000000	12800000	1240000	1370000	1280000	1.29667e+06	2730000	1440000	1810000	1.99333e+06	3360000	2800000	2140000	2.76667e+06	4300000	5930000	4800000	5010000	1.06155e-07	5.38442e-06
501	L-Glutamine	-0.0499919	0.0213338	pme1408	146.07	Negative	[M-H]-	145.1	109	0.76	L-Glutamine	Amino acid and derivatives	C00064	4010000	4130000	4060000	4.06667e+06	963000	1180000	1150000	1.09767e+06	1500000	1280000	1310000	1.36333e+06	2440000	2190000	1820000	2150000	2220000	1960000	2180000	2120000	1.47829e-07	7.09807e-06
622	Flavin adenine dinucleotide (FAD)	-0.0514735	0.00190504	pme2746	785.16	Negative	[M-H]-	784.2	437	2.79	Flavin adenine dinucleotide (FAD)	Nucleotide and derivates	C00016	1510000	1370000	1500000	1460000	467000	480000	471000	472667	699000	732000	812000	747667	987000	1100000	1080000	1.05567e+06	897000	1020000	1190000	1.03567e+06	1.60723e-07	7.09807e-06
325	Tricin 7-O-hexoside	0.0465664	0.036964	pmb3046	492.1	Negative	[M-H]-	491.1	315.1	4.3	Tricin 7-O-hexoside	Flavone	-	2210000	2160000	2230000	2200000	8060000	7060000	7610000	7.57667e+06	3830000	4410000	3520000	3920000	2380000	2380000	2410000	2390000	3330000	3530000	3740000	3.53333e+06	1.63263e-07	7.09807e-06
790	delta-Tocopherol	0.0497477	0.0199353	pmf0248	402.35	Positive	[M+H]+	403.4	373.1	7.1	delta-Tocopherol	Vitamins and derivatives	C14151	319000000	319000000	320000000	3.19333e+08	353000000	350000000	356000000	353000000	335000000	337000000	340000000	3.37333e+08	324000000	325000000	326000000	325000000	321000000	324000000	335000000	3.26667e+08	1.75418e-07	7.27983e-06
92	Hydroxy-methoxycinnamate	-0.050776	0.0211187	pmb0423	194.1	Positive	[M+H]+	195.1	145.3	3.22	Hydroxy-methoxycinnamate	Phenylpropanoids	-	1190000	1120000	1220000	1.17667e+06	262000	336000	283000	293667	523000	384000	469000	458667	625000	599000	532000	585333	685000	733000	703000	707000	1.90584e-07	7.56536e-06
200	Methoxyindoleacetic acid	0.0523019	-0.00972261	pmb0818	205.1	Positive	[M+H]+	206.1	147.5	2.39	Methoxyindoleacetic acid	Indole derivatives	C05660	17000000	17800000	17400000	17400000	33300000	32700000	33800000	3.32667e+07	28500000	28700000	28300000	28500000	24900000	24800000	27900000	2.58667e+07	23400000	23400000	23200000	2.33333e+07	2.44641e-07	9.30655e-06
888	Shikonin	-0.0487793	0.0247285	pmf0541	288.1	Negative	[M-H]-	287.1	155	4.87	Shikonin	Quinones	C17412	1270000	1300000	1300000	1290000	917000	962000	936000	938333	1030000	967000	987000	994667	1040000	1020000	1050000	1.03667e+06	1160000	1190000	1210000	1.18667e+06	3.04328e-07	1.11141e-05
769	UDP-α-D-glucose	-0.0517643	0.0102296	pmf0136	566.06	Negative	[M-H]-	565.1	322.9	0.8	UDP-α-D-glucose	Nucleotide and derivates	C00029	6480000	6050000	6110000	6.21333e+06	3310000	3730000	3470000	3.50333e+06	4310000	4280000	4390000	4.32667e+06	4780000	4730000	4580000	4.69667e+06	5250000	4900000	5240000	5130000	3.30355e-07	1.13901e-05
694	p-Coumaryl alcohol	-0.0468708	0.0351225	pme3305	150.07	Negative	[M-H]-	149	131	3.67	p-Coumaryl alcohol	Phenylpropanoids	C02646	203000	189000	185000	192333	39400	23400	33500	32100	60600	39200	56300	52033.3	71500	51100	44700	55766.7	95200	94900	103000	97700	3.36838e-07	1.13901e-05
897	Paeonol	0.0486764	0.0229501	pmf0572	166.06	Positive	[M+H]+	167.1	121	6.34	Paeonol	Phenylpropanoids	C10712	101000	103000	94500	99500	300000	295000	318000	304333	173000	196000	153000	174000	158000	142000	145000	148333	148000	152000	146000	148667	3.86917e-07	1.22332e-05
535	Pinoresinol	-0.0456882	0.033297	pme1646	358.14	Negative	[M-H]-	357.1	151	5.41	Pinoresinol	Phenylpropanoids	-	819000	973000	875000	889000	161000	108000	91700	120233	217000	239000	234000	230000	280000	155000	204000	213000	370000	346000	407000	374333	3.88567e-07	1.22332e-05
463	trans-cinnamaldehyde	-0.0480403	0.0298675	pme0424	132.06	Positive	[M+H]+	133.1	103	5.97	trans-cinnamaldehyde	Phenylpropanoids	C00903	5090000	6060000	5490000	5.54667e+06	345000	377000	283000	335000	1390000	915000	725000	1010000	1770000	1270000	974000	1338000	2270000	2260000	2400000	2310000	4.09284e-07	1.24559e-05
362	L-Serine	-0.052378	0.00142172	pme0009	105.04	Negative	[M-H]-	104	73.7	0.79	L-Serine	Amino acid and derivatives	C00065	27800000	29500000	26000000	2.77667e+07	7330000	8140000	8540000	8.00333e+06	13700000	13300000	11900000	1.29667e+07	21300000	19800000	18000000	19700000	17500000	18100000	17800000	17800000	4.68348e-07	1.37936e-05
533	Coniferyl alcohol	-0.0472414	0.0339809	pme1637	180.08	Negative	[M-H]-	179.1	146	3.88	Coniferyl alcohol	Phenylpropanoids	C00590	2360000	2150000	1810000	2.10667e+06	85400	107000	91200	94533.3	358000	197000	196000	250333	452000	459000	400000	437000	751000	996000	894000	880333	5.38379e-07	1.53606e-05
843	Zingerone	-0.0490741	0.0158981	pmf0415	194.09	Positive	[M+H]+	195.1	137	4.84	Zingerone	Phenylpropanoids	C17497	199000	175000	191000	188333	56800	78300	49900	61666.7	66400	57300	54600	59433.3	124000	121000	123000	122667	94100	127000	96900	106000	7.86935e-07	2.17719e-05
456	4-Methylumbelliferone	-0.0504894	0.0124587	pme0391	176.05	Positive	[M+H]+	177	121	4.61	4-Methylumbelliferone	Phenylpropanoids	C03081	2570000	2680000	2350000	2.53333e+06	657000	920000	708000	761667	994000	832000	726000	850667	1720000	1530000	1710000	1.65333e+06	1370000	1480000	1520000	1.45667e+06	8.86102e-07	2.37944e-05
79	O-Feruloyl coumarin	-0.0496169	0.0194757	pmb0235	322.1	Positive	[M+H]+	323.1	177.4	2.44	O-Feruloyl coumarin	Phenylpropanoids	-	4730000	5350000	4740000	4940000	2150000	2040000	2090000	2.09333e+06	2340000	2280000	1980000	2200000	3040000	3360000	3360000	3.25333e+06	2970000	3360000	3200000	3.17667e+06	9.38629e-07	2.44848e-05
525	Eriodictyol	-0.0438405	0.0395612	pme1580	288.06	Negative	[M-H]-	287.1	135	5.05	Eriodictyol	Flavanone	C05631	311000	291000	319000	307000	117000	121000	118000	118667	136000	98700	136000	123567	109000	137000	141000	129000	179000	161000	181000	173667	9.87643e-07	2.50477e-05
598	Luteolin 7-O-glucoside (Cynaroside)	-0.0510554	0.0102094	pme2459	448.1	Positive	[M+H]+	449.1	287.2	3.87	Luteolin 7-O-glucoside (Cynaroside)	Flavone	C03951	46100000	41900000	48200000	45400000	17600000	18600000	17500000	17900000	21700000	20900000	23600000	2.20667e+07	29600000	32700000	34100000	3.21333e+07	30000000	31300000	31800000	3.10333e+07	1.08624e-06	2.62169e-05
391	Rosmarinic acid	-0.0184251	-0.0684962	pme0085	360.3	Negative	[M-H]-	359.3	196.7	3.87	Rosmarinic acid	Organic acids and derivatives	C01850	481000	517000	521000	506333	391000	376000	360000	375667	560000	559000	597000	572000	744000	839000	777000	786667	524000	487000	618000	543000	1.09117e-06	2.62169e-05
572	L-Tryptophan	0.0517445	0.00146304	pme2054	204.09	Positive	[M+H]+	205.1	146	2.4	L-Tryptophan	Amino acid and derivatives	C00078	38100000	38600000	38900000	3.85333e+07	70400000	70000000	74800000	7.17333e+07	63100000	63400000	61900000	62800000	52300000	54000000	46100000	50800000	50800000	53500000	53600000	5.26333e+07	1.13281e-06	2.65194e-05
221	4-oxo-9Z,11Z,13E,15E-octadecatetraenoic acid	-0.0307444	-0.047952	pmb0885	290	Positive	[M+H]+	291	190.9	6.71	4-oxo-9Z,11Z,13E,15E-octadecatetraenoic acid	Lipids	-	228000	248000	226000	234000	150000	148000	164000	154000	193000	189000	178000	186667	300000	337000	318000	318333	216000	206000	226000	216000	1.2182e-06	2.78054e-05
551	2,5-dihydroxybenzoic acid (Gentisic acid)	0.049178	0.0198659	pme1814	154.03	Negative	[M-H]-	153	108	2.5	2,5-dihydroxybenzoic acid (Gentisic acid)	Organic acids and derivatives	C00628	138000	139000	106000	127667	377000	356000	329000	354000	207000	220000	216000	214333	182000	201000	204000	195667	212000	187000	191000	196667	1.25475e-06	2.79411e-05
845	Eriocitrin	0.0442982	0.041443	pmf0417	596.17	Negative	[M-H]-	595.2	287	3.7	Eriocitrin	Flavonoid	C09732	16000000	15500000	14800000	1.54333e+07	27000000	24600000	25500000	25700000	17000000	18400000	18500000	1.79667e+07	14200000	15500000	15400000	1.50333e+07	19100000	15900000	16000000	17000000	1.29182e-06	2.80817e-05
83	MAG (18:1) isomer2	-0.0177195	0.0710186	pmb0296	356.2	Positive	[M+H]+	357.2	265.4	8.97	MAG (18:1) isomer2	Lipids	-	7240000	7300000	7430000	7.32333e+06	6490000	6330000	6070000	6.29667e+06	4800000	4780000	4890000	4.82333e+06	4560000	4930000	4140000	4.54333e+06	5660000	6310000	4890000	5620000	1.34687e-06	2.85974e-05
232	Phellodensin F	-0.0520288	0.00848958	pmb1240	502.2	Positive	[M+H]+	503.2	311.1	3.79	Phellodensin F	Others	-	23000000	24100000	21400000	2.28333e+07	2780000	3260000	2360000	2800000	9610000	6300000	6140000	7350000	14900000	12400000	11000000	1.27667e+07	11200000	12000000	12400000	1.18667e+07	1.58984e-06	3.29893e-05
403	N-γ-Acetyl-N-2-Formyl-5-methoxykynurenamine	-0.0488154	0.0117543	pme0164	264.11	Negative	[M-H]-	263.1	204	3.9	N-γ-Acetyl-N-2-Formyl-5-methoxykynurenamine	Amino acid and derivatives	C05642	1350000	1280000	1180000	1270000	317000	365000	328000	336667	413000	307000	402000	374000	856000	953000	707000	838667	547000	633000	644000	608000	1.87749e-06	3.80922e-05
336	Trehalose 6-phosphate	-0.0479872	0.0243895	pmb3088	422.1	Negative	[M-H]-	421.1	241.1	0.71	Trehalose 6-phosphate	Carbohydrates	C00689	239000	232000	228000	233000	80100	94400	70500	81666.7	109000	127000	102000	112667	131000	133000	104000	122667	191000	207000	197000	198333	1.94141e-06	3.85328e-05
741	DL-Methionine	-0.0473952	0.0283798	pmf0016	149.05	Positive	[M+H]+	150.1	61	0.87	DL-Methionine	Amino acid and derivatives	-	933000	788000	1020000	913667	130000	186000	121000	145667	269000	213000	205000	229000	348000	302000	352000	334000	750000	606000	719000	691667	2.04766e-06	3.97769e-05
182	5-O-p-Coumaroyl shikimic acid	-0.0507734	0.00442434	pmb0751	320.1	Positive	[M+H]+	321.1	147.3	3.81	5-O-p-Coumaroyl shikimic acid	Organic acids and derivatives	-	1910000	1800000	2060000	1.92333e+06	628000	567000	581000	592000	1170000	1220000	1030000	1140000	1330000	1090000	1190000	1.20333e+06	1290000	1310000	1470000	1.35667e+06	2.10803e-06	4.00965e-05
201	3-Indoleacetonitrile	0.0524253	0.00769368	pmb0819	156	Positive	[M+H]+	157	130	2.39	3-Indoleacetonitrile	Indole derivatives	C02938	312000	308000	335000	318333	717000	691000	791000	733000	551000	568000	618000	579000	448000	440000	478000	455333	462000	472000	427000	453667	2.28817e-06	4.26347e-05
229	Indole	0.0523787	-6.76678e-08	pmb1096	117	Positive	[M+H]+	118	91	2.39	Indole	Indole derivatives	C00463	1550000	1550000	1520000	1540000	2700000	2620000	2890000	2.73667e+06	2450000	2360000	2330000	2380000	1920000	2000000	2160000	2.02667e+06	1950000	2110000	2070000	2.04333e+06	2.43692e-06	4.3714e-05
414	L-Asparagine	0.0490006	-0.0217155	pme0226	132.05	Negative	[M-H]-	131.1	114	0.78	L-Asparagine	Amino acid and derivatives	C00152	27100000	25500000	27800000	26800000	43300000	44100000	41800000	4.30667e+07	43000000	41100000	46000000	4.33667e+07	36300000	36300000	36700000	3.64333e+07	37400000	36600000	32900000	3.56333e+07	2.47624e-06	4.3714e-05
574	Histamine	0.0500257	-0.00113881	pme2122	111.08	Positive	[M+H]+	112.1	95	0.84	Histamine	Amino acid and derivatives	C00388	245000	175000	256000	225333	636000	620000	575000	610333	404000	439000	451000	431333	410000	422000	433000	421667	324000	292000	386000	334000	2.48974e-06	4.3714e-05
713	p-Coumaraldehyde	-0.0453868	0.0365736	pme3453	148.05	Negative	[M-H]-	147.1	129	4.42	p-Coumaraldehyde	Phenylpropanoids	-	78700	81100	58700	72833.3	9	4300	9	1439.33	8990	6680	7100	7590	11100	8540	4570	8070	24700	25400	29300	26466.7	2.59188e-06	4.41764e-05
866	8-Methoxypsoralen	-0.0383849	0.0527264	pmf0479	216.04	Positive	[M+H]+	217.1	202	6.07	8-Methoxypsoralen	Phenylpropanoids	C01864	545000	531000	499000	525000	260000	222000	142000	208000	102000	114000	102000	106000	144000	195000	133000	157333	254000	254000	244000	250667	2.61284e-06	4.41764e-05
542	Sinapic acid	0.0488526	-0.0208092	pme1698	224.07	Positive	[M+H]+	225.1	147	4.06	Sinapic acid	Phenylpropanoids	C00482	1290000	1310000	1330000	1310000	1790000	1800000	1870000	1820000	1760000	1720000	1830000	1770000	1630000	1560000	1660000	1.61667e+06	1480000	1420000	1360000	1420000	2.78675e-06	4.626e-05
62	Hordenine	0.0124458	-0.00173599	pmb0037	165.1	Positive	[M+H]+	166.1	121.3	1.53	Hordenine	Alkaloids	C06199	2110000	2500000	2570000	2.39333e+06	10300000	11300000	12400000	1.13333e+07	9290000	7640000	7830000	8.25333e+06	9100000	9540000	10300000	9.64667e+06	24400000	22200000	23600000	23400000	3.02669e-06	4.93459e-05
124	Kaempferol 3-O-glucoside (Astragalin)	-0.0509263	0.00164206	pmb0604	448.1	Positive	[M+H]+	449.1	287.6	3.93	Kaempferol 3-O-glucoside (Astragalin)	Flavonol	C12249	4080000	4260000	3980000	4.10667e+06	1520000	1650000	1510000	1560000	2030000	1820000	2240000	2030000	2760000	3270000	3480000	3170000	2800000	2970000	2970000	2.91333e+06	3.1871e-06	5.10495e-05
228	Adenosine 5'-monophosphate	-0.0214837	0.00481581	pmb0981	347.2	Positive	[M+H]+	348.2	136	1.16	Adenosine 5'-monophosphate	Nucleotide and derivates	C00020	818000	867000	890000	858333	253000	375000	283000	303667	623000	577000	665000	621667	695000	630000	659000	661333	2230000	2260000	2210000	2.23333e+06	3.29655e-06	5.18923e-05
252	MAG (18:1) isomer1	-0.0212726	0.069533	pmb2363	356.2	Positive	[M+H]+	357.2	265.3	8.76	MAG (18:1) isomer1	Lipids	-	8350000	8130000	8440000	8.30667e+06	7010000	6910000	6750000	6890000	5240000	5120000	6010000	5.45667e+06	5300000	5380000	4940000	5.20667e+06	6750000	6260000	5750000	6.25333e+06	3.4363e-06	5.26918e-05
894	L-Dencichin	-0.0448259	-0.00479643	pmf0565	176.04	Negative	[M-H]-	175	112.9	0.79	L-Dencichin	Alkaloids	-	5100000	4040000	4620000	4.58667e+06	100000	343000	223000	222000	1350000	780000	980000	1.03667e+06	2920000	3820000	2940000	3.22667e+06	808000	892000	882000	860667	3.46277e-06	5.26918e-05
376	Cytosine	0.0508195	0.00143671	pme0038	111.04	Positive	[M+H]+	112	95	0.82	Cytosine	Nucleotide and derivates	C00380	232000	272000	279000	261000	808000	721000	718000	749000	567000	497000	509000	524333	443000	510000	523000	492000	394000	399000	427000	406667	3.62655e-06	5.36255e-05
433	2,6-Diaminooimelic acid	0.0431216	-0.0327057	pme0278	190.1	Positive	[M+H]+	191.1	128	0.79	2,6-Diaminooimelic acid	Amino acid and derivatives	C00666	2920000	2710000	2910000	2.84667e+06	5130000	4900000	4940000	4990000	5800000	5940000	5470000	5.73667e+06	4270000	3880000	4680000	4.27667e+06	3610000	2930000	3330000	3290000	3.6416e-06	5.36255e-05
321	Tricin O-saccharic acid	-0.0500904	-0.0253977	pmb3041	522.1	Negative	[M-H]-	521.1	329.2	3.81	Tricin O-saccharic acid	Flavone	-	684000	734000	687000	701667	250000	303000	243000	265333	509000	508000	420000	479000	670000	658000	588000	638667	548000	525000	548000	540333	4.24992e-06	6.1247e-05
774	Camalexin	-0.0465005	0.0353796	pmf0171	200.26	Positive	[M+H]+	201	142.9	6.35	Camalexin	Alkaloids	C21721	208000	223000	181000	204000	83900	82200	67200	77766.7	68500	71100	82700	74100	97500	108000	95900	100467	122000	127000	122000	123667	4.35793e-06	6.1247e-05
652	N,N-Dimethylglycine	0.048884	-0.0197312	pme3033	103.06	Positive	[M+H]+	104	86	0.76	N,N-Dimethylglycine	Amino acid and derivatives	C01026	3900000	3710000	4170000	3.92667e+06	6980000	6870000	6640000	6830000	6290000	6110000	6220000	6.20667e+06	5710000	5390000	6220000	5.77333e+06	4410000	4380000	4970000	4.58667e+06	4.36041e-06	6.1247e-05
416	N-(3-Indolylacetyl)-L-alanine	-0.0513164	-0.00154304	pme0231	246.1	Positive	[M+H]+	247.1	130	4.07	N-(3-Indolylacetyl)-L-alanine	Amino acid and derivatives	-	771000	831000	778000	793333	300000	396000	274000	323333	438000	414000	425000	425667	636000	568000	656000	620000	489000	606000	599000	564667	4.43232e-06	6.13137e-05
473	D-(+)-Sucrose	-0.0250575	0.029498	pme0519	342.12	Negative	[M-H]-	341	119	0.8	D-(+)-Sucrose	Carbohydrates	-	3110000	3710000	3270000	3.36333e+06	1730000	1810000	1760000	1.76667e+06	1450000	1600000	1480000	1510000	1510000	1790000	1490000	1.59667e+06	5470000	5990000	5430000	5630000	4.53501e-06	6.1798e-05
396	N6-Acetyl-L-lysine	-0.0501512	-0.015847	pme0122	188.12	Positive	[M+H]+	189.2	126	1.14	N6-Acetyl-L-lysine	Amino acid and derivatives	C02727	889000	910000	976000	925000	233000	373000	292000	299333	563000	524000	606000	564333	844000	751000	721000	772000	663000	588000	848000	699667	4.67215e-06	6.27305e-05
475	L-Tyramine	0.0450876	0.0372127	pme1002	137.08	Positive	[M+H]+	138.1	103	1.26	L-Tyramine	Amino acid and derivatives	C00483	2120000	2210000	2530000	2.28667e+06	4490000	4600000	4730000	4.60667e+06	3180000	2860000	3090000	3.04333e+06	2200000	1900000	2630000	2.24333e+06	3020000	3070000	2770000	2.95333e+06	5.61763e-06	7.43318e-05
366	L-Leucine	-0.0514669	0.00995265	pme0019	131.09	Positive	[M+H]+	132.1	86.2	1.27	L-Leucine	Amino acid and derivatives	C00123	1330000	1400000	1340000	1.35667e+06	563000	567000	548000	559333	805000	649000	657000	703667	1030000	841000	1050000	973667	1080000	1050000	1100000	1.07667e+06	5.71496e-06	7.45394e-05
808	Coronatine	0.0514794	-0.00953018	pmf0311	319.18	Positive	[M+H]+	320.2	91	5.99	Coronatine	Others	C16790	9	9	9	9	120000	111000	135000	122000	73600	108000	78800	86800	62600	68600	68300	66500	68800	55200	49300	57766.7	6.64381e-06	8.45603e-05
701	Rhamnetin (7-O-methxyl quercetin)	0.0493422	0.0272209	pme3369	316.06	Negative	[M-H]-	315	165	6.43	Rhamnetin (7-O-methxyl quercetin)	Flavonol	C10176	301000	291000	264000	285333	699000	660000	715000	691333	430000	455000	516000	467000	296000	294000	394000	328000	366000	353000	391000	370000	6.6685e-06	8.45603e-05
299	Disinapoyl hexoside	-0.0351945	0.056314	pmb2936	592.1	Negative	[M-H]-	591.1	367.2	4.95	Disinapoyl hexoside	Phenylpropanoids	-	836000	710000	806000	784000	414000	351000	491000	418667	241000	206000	184000	210333	296000	376000	334000	335333	409000	424000	525000	452667	6.78341e-06	8.48391e-05
573	L-ascorbate	-0.0447031	-0.00281174	pme2111	176.12	Negative	[M-H]-	175	87	0.85	L-ascorbate	Vitamins and derivatives	C00072	200000000	153000000	178000000	177000000	9	9090000	6250000	5.11334e+06	38600000	29100000	35000000	3.42333e+07	102000000	148000000	109000000	1.19667e+08	29400000	29100000	30500000	2.96667e+07	7.23683e-06	8.90469e-05
493	N'-Formylkynurenine	0.0454663	0.0311899	pme1313	236.08	Positive	[M+H]+	237.1	192	1.98	N'-Formylkynurenine	Amino acid and derivatives	C02700	213000	216000	209000	212667	1500000	1140000	1260000	1300000	589000	566000	710000	621667	376000	413000	495000	428000	792000	808000	917000	839000	7.31491e-06	8.90469e-05
650	γ-aminobutyric acid	0.0489702	-0.0237234	pme3011	103.06	Positive	[M+H]+	104.1	68.8	0.77	γ-aminobutyric acid	Organic acids and derivatives	C00334	2360000	2370000	2610000	2.44667e+06	6370000	6060000	6040000	6.15667e+06	5740000	5380000	5500000	5540000	5040000	4310000	5650000	5000000	3610000	3310000	4110000	3.67667e+06	8.33249e-06	0.0001001
612	NADP	-0.0497331	0.0186133	pme2651	743.08	Negative	[M-H]-	742.1	620.1	1.15	NADP	Nucleotide and derivates	C00006	207000	166000	180000	184333	47800	61000	60900	56566.7	94400	86000	99100	93166.7	109000	94400	97100	100167	137000	134000	133000	134667	8.6185e-06	0.000102191
51	C-hexosyl-chrysin O-feruloylhexoside	0.0375598	0.0526064	pma6515	754.2	Positive	[M+H]+	755.2	177.1	4.73	C-hexosyl-chrysin O-feruloylhexoside	Flavone	-	314000	252000	284000	283333	507000	466000	488000	487000	280000	269000	278000	275667	219000	276000	271000	255333	289000	303000	300000	297333	8.75576e-06	0.000102487
368	L-Threonine	-0.0514061	0.00204407	pme0022	119.06	Negative	[M-H]-	118	73.9	0.76	L-Threonine	Amino acid and derivatives	C00188	3270000	3720000	3170000	3.38667e+06	1480000	1380000	1320000	1.39333e+06	1890000	1690000	1730000	1770000	2950000	2530000	2490000	2.65667e+06	2520000	2480000	2300000	2.43333e+06	9.49219e-06	0.000109176
300	4-O-Caffeoyl quinic acid (criptochlorogenic acid)	0.0516051	0.00755439	pmb2938	354.1	Negative	[M-H]-	353.1	100.9	3	4-O-Caffeoyl quinic acid (criptochlorogenic acid)	Organic acids and derivatives	-	79400	65700	82800	75966.7	164000	156000	177000	165667	131000	145000	125000	133667	106000	103000	109000	106000	115000	112000	120000	115667	9.56635e-06	0.000109176
856	Parthenolide	0.0144674	-0.0757434	pmf0443	248.14	Positive	[M+H]+	249.1	185.1	7.06	Parthenolide	Others	C07609	70900	84100	74200	76400	97600	105000	88900	97166.7	122000	142000	133000	132333	148000	148000	158000	151333	89600	104000	95800	96466.7	1.04801e-05	0.000117672
850	Isochlorogenic acid B	0.0233925	-0.0676041	pmf0424	516.13	Positive	[M+H]+	517.1	163.1	3.98	Isochlorogenic acid B	Organic acids and derivatives	-	241000	190000	227000	219333	534000	460000	493000	495667	582000	773000	613000	656000	776000	837000	800000	804333	511000	452000	450000	471000	1.05686e-05	0.000117672
691	3,7-Di-O-methylquercetin	0.0431322	0.0416189	pme3288	330.07	Negative	[M-H]-	329	314	6.63	3,7-Di-O-methylquercetin	Flavonol	C01265	217000	328000	265000	270000	725000	635000	617000	659000	336000	426000	393000	385000	182000	206000	221000	203000	311000	272000	305000	296000	1.14558e-05	0.000126014
97	Gallic acid O-feruloyl-O-hexosyl-O-hexoside	-0.0485549	0.0260494	pmb0475	670.2	Positive	[M+H]+	671.2	509	2.85	Gallic acid O-feruloyl-O-hexosyl-O-hexoside	Phenylpropanoids	-	32700000	26700000	36600000	32000000	3460000	4940000	3380000	3.92667e+06	11300000	6670000	7230000	8400000	11500000	12200000	9260000	1.09867e+07	17800000	15900000	14600000	16100000	1.16876e-05	0.000127034
603	Cis-Aconitic acid	0.0494293	0.00841127	pme2550	174.02	Negative	[M-H]-	173	137	0.77	Cis-Aconitic acid	Organic acids and derivatives	C00417	85200	84000	101000	90066.7	358000	301000	403000	354000	256000	264000	255000	258333	175000	164000	146000	161667	89500	99900	134000	107800	1.19134e-05	0.000127964
763	Uridine 5'-diphosphoglucose disodium salt	-0.0503486	0.0106132	pmf0118	610.02	Negative	[M-2Na+H]-	565.1	322.9	0.8	Uridine 5'-diphosphoglucose disodium salt	Nucleotide and derivates	-	6260000	5930000	5930000	6040000	3360000	3890000	3730000	3660000	4310000	4310000	4460000	4360000	4730000	5030000	4380000	4.71333e+06	5380000	4810000	5580000	5.25667e+06	1.22173e-05	0.000128304
82	Cholesterol	-0.0475934	-0.0289784	pmb0292	386.1	Positive	[M+H]+	387.1	331.1	7.65	Cholesterol	Lipids	C00187	2140000	2400000	2630000	2390000	441000	689000	371000	500333	1320000	1470000	961000	1.25033e+06	2520000	2490000	2170000	2.39333e+06	1610000	1650000	1620000	1.62667e+06	1.25387e-05	0.000128304
451	Naringenin 7-O-glucoside (Prunin)	0.0467597	-0.0102582	pme0372	434.12	Positive	[M+H]+	435.1	273	4.22	Naringenin 7-O-glucoside (Prunin)	Flavanone	C09099	1520000	1620000	1580000	1.57333e+06	2810000	2980000	2820000	2870000	2670000	2900000	3000000	2.85667e+06	2020000	2390000	2000000	2.13667e+06	2470000	2440000	2720000	2.54333e+06	1.25916e-05	0.000128304
896	6-Aminopenicillanic acid	0.0427747	0.0396437	pmf0571	216.06	Positive	[M+H]+	217.1	105	5.29	6-Aminopenicillanic acid	Others	C02954	322000	413000	318000	351000	1300000	1190000	1190000	1.22667e+06	528000	696000	354000	526000	278000	325000	400000	334333	387000	463000	602000	484000	1.26129e-05	0.000128304
432	6-Aminocaproic acid	-0.0513796	0.00744776	pme0274	131.09	Positive	[M+H]+	132.1	69	1.2	6-Aminocaproic acid	Organic acids and derivatives	C02378	27300000	28600000	27200000	27700000	11000000	10100000	9360000	1.01533e+07	15400000	11500000	12900000	1.32667e+07	22500000	16900000	21200000	20200000	21900000	21100000	20900000	21300000	1.26477e-05	0.000128304
19	Hydroxyphenethylamine	0.0438661	0.0392003	pma0948	137.09	Positive	[M+H]+	138.1	121.1	1.26	Hydroxyphenethylamine	Others	-	1170000	1160000	1390000	1240000	2280000	2320000	2450000	2350000	1600000	1540000	1490000	1.54333e+06	1150000	1050000	1420000	1.20667e+06	1610000	1600000	1480000	1.56333e+06	1.29982e-05	0.000130411
635	4-Hydroxybenzoic acid	0.0499477	-0.0158634	pme2903	138.03	Negative	[M-H]-	137	93	3.1	4-Hydroxybenzoic acid	Organic acids and derivatives	C00156	231000	246000	209000	228667	462000	463000	513000	479333	403000	410000	466000	426333	366000	397000	392000	385000	330000	329000	411000	356667	1.3246e-05	0.000131452
611	Dl-Norvaline	-0.051409	0.00990571	pme2634	117.08	Positive	[M+H]+	118	72	0.85	Dl-Norvaline	Amino acid and derivatives	C01826	29000000	28700000	31000000	2.95667e+07	12800000	12700000	11200000	1.22333e+07	17600000	14400000	16200000	1.60667e+07	23200000	17800000	21900000	2.09667e+07	23900000	22900000	23200000	2.33333e+07	1.35294e-05	0.000132821
868	alpha-Aminocaproic acid	-0.0510697	0.0105966	pmf0484	131.09	Positive	[M+H]+	132.1	86	1.35	alpha-Aminocaproic acid	Amino acid and derivatives	C01933	1380000	1410000	1310000	1.36667e+06	649000	576000	563000	596000	828000	649000	697000	724667	1090000	874000	1060000	1008000	1140000	1060000	1050000	1.08333e+06	1.38726e-05	0.000134741
281	4-Methoxycinnamic acid	-0.0439582	0.0177059	pmb2795	178	Negative	[M-H]-	177	145	5.5	4-Methoxycinnamic acid	Phenylpropanoids	-	272000	280000	280000	277333	147000	87500	128000	120833	119000	126000	144000	129667	177000	189000	198000	188000	126000	130000	173000	143000	1.47586e-05	0.000141597
855	N-Acetyl-L-phenylalanine	0.0410618	-0.0464567	pmf0441	207.09	Negative	[M-H]-	206.1	147.1	3.84	N-Acetyl-L-phenylalanine	Amino acid and derivatives	C03519	6880000	7090000	7910000	7.29333e+06	16300000	15200000	17900000	1.64667e+07	16700000	17500000	20200000	1.81333e+07	17900000	17400000	16500000	1.72667e+07	14100000	13700000	13700000	1.38333e+07	1.48886e-05	0.000141597
782	D-Glucose-6-phosphate disodium salt	-0.044641	-0.0245325	pmf0217	304.1	Negative	[M-2Na+H]-	259	78.9	0.79	D-Glucose-6-phosphate disodium salt	Others	-	3430000	3570000	3380000	3460000	1780000	2280000	1840000	1.96667e+06	2730000	2790000	2630000	2.71667e+06	3680000	3500000	3310000	3.49667e+06	3600000	3710000	3970000	3760000	1.5413e-05	0.000145073
536	sakuranetin	0.050226	0.0121477	pme1662	286.08	Positive	[M+H]+	287.1	167	6.96	sakuranetin	Flavone	C09833	75400	74800	79600	76600	282000	303000	258000	281000	201000	206000	253000	220000	107000	89500	145000	113833	153000	155000	160000	156000	1.60859e-05	0.000145982
760	trans-4-Hydroxycinnamic acid Methyl Ester	-0.0450511	0.0166064	pmf0098	178.18	Negative	[M-H]-	177	145	5.53	trans-4-Hydroxycinnamic acid Methyl Ester	Phenylpropanoids	-	496000	526000	516000	512667	272000	163000	225000	220000	244000	232000	267000	247667	316000	360000	363000	346333	241000	260000	313000	271333	1.62878e-05	0.000145982
111	Luteolin O-hexosyl-O-pentoside	0.0487177	-0.020165	pmb0566	580.2	Positive	[M+H]+	581.2	383.2	3.74	Luteolin O-hexosyl-O-pentoside	Flavone	-	473000	529000	596000	532667	1240000	1220000	1190000	1.21667e+06	1120000	1300000	1090000	1170000	902000	1030000	885000	939000	835000	989000	998000	940667	1.62891e-05	0.000145982
190	Piperidine	-0.0510839	0.0106698	pmb0782	85.1	Positive	[M+H]+	86.1	69.2	1.19	Piperidine	Alkaloids	C01746	5120000	5220000	5290000	5210000	2210000	1830000	1770000	1.93667e+06	2980000	2210000	2430000	2540000	4020000	3050000	3900000	3.65667e+06	3790000	4180000	4120000	4030000	1.64111e-05	0.000145982
341	Quinacyl syringic acid	-0.0456336	0.0310443	pmb3317	372.1	Negative	[M-H]-	371.1	179.1	1.85	Quinacyl syringic acid	Organic acids and derivatives	-	109000	82600	99000	96866.7	35800	32300	28600	32233.3	41300	32300	39600	37733.3	45200	44900	46100	45400	48600	48000	49000	48533.3	1.6463e-05	0.000145982
792	Sinensetin	0.0488445	0.00678157	pmf0260	372.12	Positive	[M+H]+	373.1	312.8	6.58	Sinensetin	Flavonoid	C10186	701000	708000	650000	686333	853000	890000	882000	875000	822000	835000	841000	832667	752000	715000	721000	729333	720000	777000	789000	762000	1.64689e-05	0.000145982
582	3-Indolepropionic acid	-0.0392381	0.0503058	pme2244	189.08	Positive	[M+H]+	190.1	130	5.24	3-Indolepropionic acid	Indole derivatives	-	161000	108000	122000	130333	9	24800	26200	17003	9	9	9	9	9	9	9	9	44600	49900	51600	48700	1.73859e-05	0.000152628
309	Acetyl-eriodictyol O-hexoside	-0.0452697	0.0357388	pmb2984	492.1	Negative	[M-H]-	491.1	287.1	5.09	Acetyl-eriodictyol O-hexoside	Flavone	-	3740000	2890000	2360000	2.99667e+06	80300	74100	41500	65300	211000	113000	139000	154333	571000	565000	375000	503667	1220000	740000	947000	969000	2.09784e-05	0.000182412
646	Scopoletin (7-Hydroxy-5-methoxycoumarin)	0.0162672	0.069609	pme2993	192.04	Positive	[M+H]+	193.1	133	4.16	Scopoletin (7-Hydroxy-5-methoxycoumarin)	Phenylpropanoids	C01752	2110000	1880000	2230000	2.07333e+06	2380000	2580000	2400000	2.45333e+06	1650000	1620000	1740000	1670000	1160000	1290000	1430000	1.29333e+06	1790000	2010000	1570000	1790000	2.20962e-05	0.000189909
23	Peonidin O-hexoside	0.0514443	0.00597489	pma1590	463.12	Positive	Protonated	463.1	301	2.89	Peonidin O-hexoside	Anthocyanins	-	9	9	9	9	1750000	1180000	1440000	1.45667e+06	844000	755000	961000	853333	621000	642000	716000	659667	642000	694000	720000	685333	2.22566e-05	0.000189909
377	L-Valine	-0.0510524	0.0134295	pme0039	117.08	Positive	[M+H]+	118.1	72.1	0.85	L-Valine	Amino acid and derivatives	C00183	26600000	25000000	26900000	2.61667e+07	11300000	11600000	9950000	10950000	16200000	12300000	14200000	1.42333e+07	20100000	15300000	18100000	1.78333e+07	20000000	19200000	21400000	20200000	2.35504e-05	0.000199088
591	Hesperetin	0.0393697	0.0509284	pme2319	302.08	Negative	[M-H]-	301.1	164	5.75	Hesperetin	Flavanone	C01709	277000	263000	247000	262333	745000	691000	915000	783667	268000	267000	383000	306000	192000	184000	238000	204667	401000	403000	419000	407667	2.49089e-05	0.00020864
626	7-Methylxanthine	-0.0446383	0.0362977	pme2798	166.05	Negative	[M-H]-	165	122	1.85	7-Methylxanthine	Nucleotide and derivates	C16353	139000	122000	111000	124000	40400	20800	25500	28900	49000	39900	44700	44533.3	55100	33000	28500	38866.7	67000	59600	65800	64133.3	2.65273e-05	0.000220177
193	Niacinamide	0.04907	0.015967	pmb0800	122.1	Positive	[M+H]+	123.1	79.9	1.52	Niacinamide	Vitamins and derivatives	C00153	859000	826000	714000	799667	1730000	1940000	2140000	1.93667e+06	1260000	1250000	1330000	1280000	1080000	1120000	1290000	1.16333e+06	1100000	1260000	1240000	1200000	2.69253e-05	0.000221466
464	3,4,5-Trimethoxycinnamic acid	-0.0425186	0.00708534	pme0428	238.08	Negative	[M-H]-	237.1	103	5.18	3,4,5-Trimethoxycinnamic acid	Phenylpropanoids	-	200000	214000	184000	199333	99400	107000	134000	113467	91400	102000	76200	89866.7	172000	182000	179000	177667	133000	133000	143000	136333	2.8127e-05	0.000229049
379	L-Isoleucine	-0.0511418	0.00978669	pme0041	131.09	Positive	[M+H]+	132	86	1.26	L-Isoleucine	Amino acid and derivatives	C00407	1670000	1660000	1580000	1.63667e+06	707000	740000	603000	683333	967000	749000	878000	864667	1280000	979000	1270000	1.17633e+06	1220000	1320000	1200000	1.24667e+06	2.83489e-05	0.000229049
458	Shikimic acid	0.0436075	0.0132191	pme0397	174.05	Negative	[M-H]-	173.1	93	0.81	Shikimic acid	Organic acids and derivatives	C00493	664000	608000	668000	646667	1060000	1210000	1110000	1.12667e+06	1140000	1060000	958000	1.05267e+06	694000	596000	560000	616667	750000	764000	616000	710000	2.94428e-05	0.000235801
443	Chrysin	0.044361	-0.0397784	pme0324	254.06	Positive	[M+H]+	255.1	153	6.95	Chrysin	Flavone	C10028	521000	515000	529000	521667	664000	736000	680000	693333	693000	696000	731000	706667	657000	668000	682000	669000	583000	645000	614000	614000	3.03177e-05	0.000240696
197	6,7-dihydroxycoumarin 6-O-quinic acid	-0.0480811	0.0186732	pmb0808	352.1	Positive	[M+H]+	353.1	179	2.83	6,7-dihydroxycoumarin 6-O-quinic acid	Phenylpropanoids	-	857000	965000	795000	872333	376000	415000	402000	397667	472000	473000	368000	437667	599000	585000	519000	567667	552000	499000	518000	523000	3.10271e-05	0.000242875
809	ABIENOL	-0.0473369	0.00443301	pmf0314	290.26	Negative	[M-H]-	289.3	157	4.92	ABIENOL	Others	-	120000	133000	127000	126667	82200	89000	81800	84333.3	99300	95900	105000	100067	108000	108000	103000	106333	115000	125000	133000	124333	3.11241e-05	0.000242875
824	Cucumegastigmane I	0.0467914	-0.0303686	pmf0351	240.14	Positive	[M+H]+	241.1	121	3.06	Cucumegastigmane I	Others	-	428000	354000	399000	393667	617000	586000	654000	619000	634000	618000	681000	644333	567000	571000	554000	564000	501000	476000	512000	496333	3.25599e-05	0.000251925
601	L(+)-Ornithine	0.0513935	-0.0109831	pme2527	132.16	Positive	[M+H]+	133	116	0.78	L(+)-Ornithine	Amino acid and derivatives	C00077	518000	401000	483000	467333	1680000	1380000	1420000	1.49333e+06	1310000	1270000	1320000	1300000	897000	921000	1200000	1006000	776000	823000	896000	831667	3.49738e-05	0.000268328
767	Benzyl salicylate	-0.0443009	0.03273	pmf0129	228.08	Positive	[M+H]+	229.1	211.1	8.88	Benzyl salicylate	Organic acids and derivatives	-	573000	726000	765000	688000	142000	203000	128000	157667	255000	235000	127000	205667	208000	243000	149000	200000	344000	282000	287000	304333	3.64799e-05	0.000277551
595	N-Acetyl-L-tyrosine	0.049674	-0.0240978	pme2427	223.09	Negative	[M-H]-	222.1	180	2.61	N-Acetyl-L-tyrosine	Amino acid and derivatives	-	366000	422000	411000	399667	772000	719000	873000	788000	709000	745000	774000	742667	636000	675000	701000	670667	591000	580000	566000	579000	3.7502e-05	0.000282969
802	3'-dephospho-CoA	-0.0463342	-0.02215	pmf0287	687.15	Negative	[M-H]-	686.1	339	2.16	3'-dephospho-CoA	Nucleotide and derivates	C00882	253000	266000	286000	268333	145000	134000	168000	149000	190000	185000	206000	193667	242000	271000	275000	262667	215000	217000	244000	225333	4.14947e-05	0.00031053
614	4-Hydroxybenzaldehyde	0.0504785	0.0115	pme2670	122.04	Negative	[M-H]-	121	92	3.72	4-Hydroxybenzaldehyde	Organic acids and derivatives	C00633	701000	727000	615000	681000	1930000	1840000	2000000	1.92333e+06	1080000	1250000	1500000	1.27667e+06	1010000	1160000	1340000	1170000	1210000	1170000	1240000	1.20667e+06	4.29472e-05	0.000315303
285	Citramalate	-0.0202452	0.01272	pmb2826	148	Negative	[M-H]-	147	87.1	1.03	Citramalate	Organic acids and derivatives	C00815	722000	671000	792000	728333	194000	315000	221000	243333	353000	428000	486000	422333	420000	405000	367000	397333	1810000	1920000	2230000	1.98667e+06	4.29937e-05	0.000315303
187	N-hexosyl-p-coumaroyl serotonin	-0.0494764	0.00886866	pmb0769	484.1	Positive	[M+H]+	485.1	323.1	3.79	N-hexosyl-p-coumaroyl serotonin	Others	-	922000	930000	742000	864667	9	9	9	9	9	329000	9	109673	492000	444000	470000	468667	598000	289000	525000	470667	4.31686e-05	0.000315303
34	5-Aminolevulinate	-0.051279	0.00724654	pma3649	131.1	Positive	[M+H]+	132.1	86.1	1.01	5-Aminolevulinate	Organic acids and derivatives	C00430	1120000	1310000	1080000	1170000	352000	519000	498000	456333	635000	563000	583000	593667	924000	774000	814000	837333	963000	942000	872000	925667	4.3518e-05	0.000315333
415	Adenosine	-0.0178135	-0.0699552	pme0230	267.1	Positive	[M+H]+	268.1	136	1.83	Adenosine	Nucleotide and derivates	C00212	7540000	7560000	8100000	7.73333e+06	6130000	6660000	7180000	6.65667e+06	9070000	8860000	7850000	8.59333e+06	10300000	10500000	10700000	10500000	8700000	8660000	9150000	8.83667e+06	4.57885e-05	0.000329172
881	alpha-Cyperone	0.0396904	0.0188836	pmf0514	218.17	Positive	[M+H]+	219.2	111.2	9.4	alpha-Cyperone	Others	C17090	97600	100000	90300	95966.7	165000	149000	176000	163333	99100	98200	111000	102767	122000	134000	130000	128667	112000	109000	104000	108333	4.6353e-05	0.000330627
903	D-(-)-Valine	-0.0505483	0.0126946	pmf0593	117.15	Positive	[M+H]+	118.2	55.1	0.84	D-(-)-Valine	Amino acid and derivatives	C06417	8490000	9260000	9850000	9200000	3910000	4050000	3440000	3800000	5670000	4210000	4670000	4850000	6910000	5370000	6580000	6.28667e+06	7370000	7130000	7810000	7.43667e+06	4.89161e-05	0.000346204
168	Chrysoeriol 8-C-hexoside	0.0430204	0.0392479	pmb0701	462.1	Positive	[M+H]+	463.1	313.2	3.89	Chrysoeriol 8-C-hexoside	Flavone	-	4450000	4000000	4050000	4.16667e+06	5900000	5690000	6010000	5.86667e+06	4390000	5040000	4840000	4.75667e+06	3880000	4120000	3660000	3.88667e+06	3920000	4230000	4240000	4130000	5.01293e-05	0.000352062
418	Ethyl 3,4-Dihydroxybenzoate (Ethyl protocatechuate)	-0.0211615	-0.0532898	pme0237	182.06	Positive	[M+H]+	183.1	137	4.77	Ethyl 3,4-Dihydroxybenzoate (Ethyl protocatechuate)	Organic acids and derivatives	-	1080000	1070000	1190000	1.11333e+06	958000	1050000	1020000	1.00933e+06	1060000	1040000	1050000	1050000	1420000	1330000	1360000	1370000	1130000	1070000	1100000	1100000	5.61788e-05	0.000391536
524	Genistein (4',5,7-Trihydroxyisoflavone)	-0.0513588	0.00549248	pme1578	270.05	Positive	[M+H]+	271.1	215	5.52	Genistein (4',5,7-Trihydroxyisoflavone)	Isoflavone	C06563	158000	165000	193000	172000	9	9	9	9	69300	57500	9	42269.7	99600	85200	78800	87866.7	93700	74700	92900	87100	5.67217e-05	0.000392325
334	3-O-p-Coumaroyl shikimic acid	-0.0491207	0.00694186	pmb3075	320	Negative	[M-H]-	319	145.1	3.93	3-O-p-Coumaroyl shikimic acid	Organic acids and derivatives	-	281000	248000	218000	249000	76500	80200	57800	71500	147000	154000	130000	143667	172000	133000	132000	145667	147000	163000	150000	153333	5.78355e-05	0.000397021
618	2,3-Dihydroxybenzoic acid	0.0499284	-0.0149642	pme2706	154.03	Negative	[M-H]-	153.2	109	2.42	2,3-Dihydroxybenzoic acid	Organic acids and derivatives	C00196	770000	674000	684000	709333	1060000	1110000	1070000	1080000	961000	967000	1080000	1.00267e+06	912000	962000	920000	931333	818000	890000	885000	864333	5.90676e-05	0.000402453
21	Apigenin C-glucoside	0.0495939	-0.00355641	pma1108	432.11	Positive	[M+H]+	433.1	283.1	3.78	Apigenin C-glucoside	Flavone	-	2180000	2290000	2050000	2.17333e+06	2930000	3080000	3250000	3.08667e+06	2960000	2910000	3100000	2990000	2500000	2340000	2580000	2.47333e+06	2530000	2480000	2690000	2.56667e+06	6.21349e-05	0.000420216
282	12,13-EODE	-0.0457826	-0.0131115	pmb2799	296	Negative	[M-H]-	295	195.2	9.74	12,13-EODE	Lipids	-	26400	25600	25000	25666.7	9	7030	8300	5113	7440	13600	10700	10580	21100	24400	22000	22500	9560	20700	26100	18786.7	6.30441e-05	0.00042323
872	Eleutheroside E	-0.0503371	0.0107885	pmf0498	742.27	Negative	[M-H]-	741	579.1	3.39	Eleutheroside E	Phenylpropanoids	C20786	84500	65100	74600	74733.3	17800	21700	21000	20166.7	39600	29000	40900	36500	52800	40800	42700	45433.3	55400	47100	58100	53533.3	6.39984e-05	0.0004265
901	Aspartic acid	-0.0378449	-0.0527736	pmf0587	133.04	Negative	[M-H]-	132	88	0.78	Aspartic acid	Amino acid and derivatives	C16433	23200000	23500000	24000000	2.35667e+07	14300000	17500000	16700000	1.61667e+07	22700000	22800000	21700000	22400000	25500000	26300000	23500000	25100000	20400000	20500000	20300000	20400000	6.51295e-05	0.000430893
477	Glutathione reduced form	-0.0468141	-0.0310716	pme1090	307.08	Positive	[M+H]+	308	233	1.16	Glutathione reduced form	Amino acid and derivatives	C00051	17500000	17700000	16000000	1.70667e+07	8580000	11200000	9110000	9630000	14800000	13800000	15000000	1.45333e+07	16500000	16100000	15000000	1.58667e+07	14700000	14800000	13600000	1.43667e+07	6.93157e-05	0.000455289
715	Homoeriodictyol	0.0315573	0.0601943	pme3461	302.28	Negative	[M-H]-	301.1	151	5.75	Homoeriodictyol	Flavanone	C09756	235000	235000	215000	228333	383000	396000	490000	423000	146000	193000	230000	189667	142000	145000	162000	149667	250000	251000	225000	242000	7.91436e-05	0.00051613
779	Peonidin 3-O-glucoside chloride	0.0504979	0.0184479	pmf0203	498.09	Positive	[M-Cl]+	463.1	301.1	2.94	Peonidin 3-O-glucoside chloride	Anthocyanins	-	495000	544000	327000	455333	1700000	1540000	1570000	1.60333e+06	810000	1150000	1240000	1.06667e+06	611000	649000	873000	711000	910000	791000	817000	839333	7.99637e-05	0.000517779
765	Methyl ferulate	-0.0427081	0.0283319	pmf0123	208.07	Positive	[M+H]+	209.1	177.3	5.75	Methyl ferulate	Phenylpropanoids	-	13100000	12600000	13300000	13000000	8290000	4890000	7120000	6.76667e+06	6040000	5600000	6410000	6.01667e+06	8360000	9710000	8830000	8.96667e+06	7410000	7490000	7730000	7.54333e+06	8.8581e-05	0.000569538
270	Anthranilate O-hexosyl-O-hexoside	-0.0360754	0.012802	pmb2654	461.1	Negative	[M-H]-	460.1	117.9	0.78	Anthranilate O-hexosyl-O-hexoside	Organic acids and derivatives	-	2370000	2170000	2400000	2.31333e+06	1220000	1020000	1060000	1100000	1390000	1230000	1210000	1.27667e+06	2110000	1710000	1570000	1.79667e+06	3300000	2980000	3170000	3150000	9.06764e-05	0.000578934
671	2,4-Dihydroxybenzoic acid	0.0486561	0.0111196	pme3198	154.03	Negative	[M-H]-	153	109	2.75	2,4-Dihydroxybenzoic acid	Organic acids and derivatives	-	578000	544000	534000	552000	896000	882000	1030000	936000	858000	773000	786000	805667	666000	706000	630000	667333	706000	760000	811000	759000	9.35713e-05	0.000593268
873	Crocin	0.0487571	0.0232275	pmf0503	976.38	Negative	[M-H]-	975.4	651.3	4.04	Crocin	Terpene	C08589	1060000	730000	1160000	983333	4060000	3780000	3870000	3.90333e+06	1550000	2230000	2880000	2220000	1170000	1860000	1590000	1540000	1800000	1370000	1410000	1.52667e+06	0.000101339	0.000638084
849	Sweroside	0.0489807	0.0124493	pmf0423	358.13	Positive	[M+H]+	359.1	197	3.33	Sweroside	Terpene	C17071	3910000	2640000	3290000	3280000	6560000	6060000	7150000	6590000	4800000	4860000	4820000	4.82667e+06	4340000	4590000	4770000	4.56667e+06	4540000	4830000	3700000	4.35667e+06	0.000108836	0.000680277
230	Luteolin 6-C-hexoside 8-C-hexosyl-O-hexoside	-0.0395555	0.0386342	pmb1108	772.1	Positive	[M+H]+	773.1	593	2.66	Luteolin 6-C-hexoside 8-C-hexosyl-O-hexoside	Flavone	-	485000	529000	434000	482667	238000	249000	286000	257667	193000	180000	237000	203333	275000	331000	237000	281000	272000	215000	353000	280000	0.00010953	0.000680277
75	MAG (18:2) isomer1	0.0465445	0.0274442	pmb0164	354.1	Positive	[M+H]+	355.1	147.2	8.46	MAG (18:2) isomer1	Lipids	-	616000	618000	637000	623667	907000	842000	837000	862000	724000	742000	835000	767000	630000	644000	620000	631333	690000	697000	773000	720000	0.00011203	0.000691106
54	Caffeic acid O-glucoside	0.00264432	-0.073261	pma6561	342	Negative	[M-H]-	341	135	2.86	Caffeic acid O-glucoside	Phenylpropanoids	-	4170000	4090000	4310000	4190000	4800000	4030000	4150000	4.32667e+06	5750000	6050000	5260000	5.68667e+06	6910000	6550000	6090000	6.51667e+06	5280000	4690000	4700000	4890000	0.000114986	0.000704577
580	Limonin	0.0465987	0.0256619	pme2188	470.18	Negative	[M-H]-	469.2	229	6.5	Limonin	Terpene	C03514	6460000	10300000	7700000	8.15333e+06	26100000	26800000	23300000	25400000	13100000	21000000	16500000	1.68667e+07	8030000	7620000	11400000	9.01667e+06	14800000	14500000	15300000	1.48667e+07	0.000127531	0.000776238
575	(S)-(-)-2-Hydroxyisocaproic acid	0.0462021	0.0341435	pme2129	132.08	Negative	[M-H]-	131.1	85	3.58	(S)-(-)-2-Hydroxyisocaproic acid	Organic acids and derivatives	-	162000	123000	143000	142667	383000	323000	420000	375333	221000	196000	218000	211667	127000	197000	195000	173000	197000	218000	195000	203333	0.000129697	0.000779069
405	N-Propionylglycine	-0.0496145	0.0131797	pme0174	131.06	Positive	[M+H]+	132.1	57	1.29	N-Propionylglycine	Amino acid and derivatives	-	546000	640000	584000	590000	259000	307000	230000	265333	319000	315000	287000	307000	424000	330000	465000	406333	391000	454000	441000	428667	0.000129703	0.000779069
608	3,4-Dihydroxybenzeneacetic acid	0.0355021	-0.0438549	pme2598	168.04	Negative	[M-H]-	167.1	123	2.44	3,4-Dihydroxybenzeneacetic acid	Organic acids and derivatives	-	7650000	7230000	7230000	7370000	9850000	8630000	9460000	9.31333e+06	10400000	11400000	11500000	11100000	9070000	9230000	9860000	9.38667e+06	8530000	7630000	7540000	7900000	0.000133471	0.000796466
796	Gossypitrin	0.0384557	0.018157	pmf0279	464.1	Positive	[M+H]+	465.1	229.2	3.81	Gossypitrin	Flavonoid	-	74100	110000	61400	81833.3	244000	199000	219000	220667	90400	76200	119000	95200	143000	163000	153000	153000	111000	115000	120000	115333	0.000135211	0.000801607
571	Citric acid	-0.0221797	0.0106297	pme2050	192.03	Negative	[M-H]-	191	111	0.86	Citric acid	Organic acids and derivatives	C00158	23000000	21600000	26300000	2.36333e+07	5810000	11000000	7150000	7.98667e+06	12400000	13700000	13600000	1.32333e+07	17400000	14600000	13100000	1.50333e+07	58800000	56400000	64500000	59900000	0.000142584	0.000839863
367	L-Phenylalanine	0.0410894	-0.0324937	pme0020	165.08	Negative	[M-H]-	164.1	103	1.92	L-Phenylalanine	Amino acid and derivatives	C00079	11700000	16300000	13500000	1.38333e+07	36300000	30900000	29500000	3.22333e+07	44700000	33800000	44100000	4.08667e+07	27200000	27100000	27100000	2.71333e+07	27800000	27600000	26600000	2.73333e+07	0.000144671	0.000846697
616	Phe-Phe	-0.0469799	0.0301394	pme2698	312.15	Positive	[M+H]+	313.4	166	3.62	Phe-Phe	Amino acid and derivatives	-	86400	88200	79900	84833.3	32800	29600	14500	25633.3	27900	30900	29200	29333.3	46500	49200	22900	39533.3	42000	60900	48100	50333.3	0.000146134	0.000849811
882	Aloe emodin	-0.0447987	0.00134218	pmf0523	270.05	Negative	[M-H]-	269	239.7	6.69	Aloe emodin	Quinones	C10294	58700	57100	58300	58033.3	26300	38300	33800	32800	27900	38300	26400	30866.7	51400	51300	49100	50600	36700	38600	50200	41833.3	0.000168385	0.00097301
625	N-Acetyl-5-hydroxytryptamine	-0.0425652	0.0392583	pme2786	218.11	Positive	[M+H]+	219	160	3.32	N-Acetyl-5-hydroxytryptamine	Alkaloids	C00978	6410000	5570000	5800000	5.92667e+06	3420000	3280000	4090000	3.59667e+06	3930000	3860000	3180000	3.65667e+06	3610000	3960000	3610000	3.72667e+06	4200000	4320000	4290000	4270000	0.00017115	0.000982769
223	MAG (18:2)	-0.0474144	0.00696646	pmb0890	354.1	Positive	[M+H]+	355.1	263.3	10.52	MAG (18:2)	Lipids	-	11800000	10300000	12100000	11400000	5890000	5210000	6870000	5990000	8410000	7380000	7520000	7770000	8590000	7870000	9120000	8.52667e+06	7180000	8660000	8520000	8120000	0.00017477	0.00099728
195	D-Pantothenic acid	0.0479023	-0.0209069	pmb0802	219.2	Positive	[M+H]+	220.2	202.1	2.15	D-Pantothenic acid	Vitamins and derivatives	C00864	1710000	1790000	1800000	1.76667e+06	2820000	2700000	3160000	2.89333e+06	2710000	2840000	2690000	2.74667e+06	2760000	2480000	2320000	2520000	2150000	2260000	2450000	2.28667e+06	0.000176444	0.00100058
231	O-Feruloyl 2-hydroxylcoumarin	0.0414522	-0.0382034	pmb1178	338.1	Positive	[M+H]+	339.1	145.4	3.32	O-Feruloyl 2-hydroxylcoumarin	Phenylpropanoids	-	451000	381000	382000	404667	891000	936000	891000	906000	1120000	921000	1040000	1027000	893000	962000	677000	844000	647000	751000	780000	726000	0.000185538	0.00104566
449	Apigenin 7-rutinoside (Isorhoifolin)	-0.0410756	0.0395105	pme0367	578.16	Negative	[M-H]-	577.2	269	4.01	Apigenin 7-rutinoside (Isorhoifolin)	Flavone	-	14300000	10800000	10800000	1.19667e+07	5860000	5040000	5460000	5.45333e+06	6030000	4500000	4760000	5.09667e+06	6070000	6170000	5730000	5990000	6240000	6110000	6260000	6.20333e+06	0.000191722	0.00107388
516	Nobiletin	0.0465034	0.0195678	pme1518	402.13	Positive	[M+H]+	403.1	373	7.06	Nobiletin	Flavone	C10112	11100000	10900000	11100000	1.10333e+07	12000000	12000000	12200000	1.20667e+07	11400000	11600000	11300000	1.14333e+07	11200000	11100000	11500000	1.12667e+07	11200000	11000000	11500000	1.12333e+07	0.00019857	0.00110092
102	N-Sinapoyl putrescine	-0.043641	0.0305904	pmb0494	294	Positive	[M+H]+	295	206.9	2.77	N-Sinapoyl putrescine	Phenolamides	-	368000	321000	295000	328000	149000	156000	166000	157000	171000	112000	94100	125700	202000	234000	181000	205667	164000	237000	178000	193000	0.000199935	0.00110092
39	C-hexosyl-apigenin O-caffeoylhexoside	-0.0469339	0.0292592	pma6254	756.3	Positive	[M+H]+	757.3	163.2	3.68	C-hexosyl-apigenin O-caffeoylhexoside	Flavone	-	104000	111000	98200	104400	42500	9	9	14172.7	15200	30700	21500	22466.7	41000	50100	30700	40600	57000	76400	66900	66766.7	0.000201371	0.00110092
500	Xanthohumol	0.0451905	0.0360703	pme1399	354.15	Positive	[M+H]+	355.2	178.5	8.4	Xanthohumol	Flavanone	C16417	124000	112000	124000	120000	162000	156000	180000	166000	136000	139000	144000	139667	123000	117000	118000	119333	131000	141000	134000	135333	0.000201373	0.00110092
269	D(+)-Melezitose O-rhamnoside	-0.045096	0.0308926	pmb2653	650.1	Negative	[M-H]-	649.1	145	0.76	D(+)-Melezitose O-rhamnoside	Carbohydrates	-	281000	275000	244000	266667	94200	103000	124000	107067	125000	79200	98600	100933	147000	185000	103000	145000	141000	145000	140000	142000	0.000202707	0.00110162
687	2'-Hydroxydaidzein	-0.0284563	0.0482287	pme3263	270.05	Negative	[M-H]-	269	225	4.43	2'-Hydroxydaidzein	Isoflavone	C02495	28100	27200	27500	27600	18200	22700	15500	18800	14400	13600	10500	12833.3	16400	13400	15800	15200	13600	18200	12300	14700	0.000206462	0.00111539
541	Acetylcholine	-0.0460267	-0.0147267	pme1691	146.12	Positive	[M+H]+	147.1	87.2	0.85	Acetylcholine	Alkaloids	C08201	1410000	992000	1340000	1.24733e+06	9	317000	276000	197670	685000	322000	382000	463000	1100000	1070000	1040000	1070000	593000	633000	456000	560667	0.00020826	0.00111804
44	di-C,C-hexosyl-luteolin	0.0222145	0.0712938	pma6371	610.2	Positive	[M+H]+	611.2	473.1	3.08	di-C,C-hexosyl-luteolin	Flavone	-	4570000	4130000	4290000	4330000	5300000	4950000	5940000	5.39667e+06	3820000	3590000	3770000	3.72667e+06	3380000	3460000	2870000	3.23667e+06	3970000	4270000	4210000	4150000	0.000209403	0.00111804
539	D-Pantothenic dcid	0.0446988	-0.0318936	pme1683	476.17	Positive	[M+H]+	477.2	258	2.15	D-Pantothenic dcid	Organic acids and derivatives	C12276	19100	12100	17300	16166.7	62200	60400	53000	58533.3	56000	79100	62800	65966.7	54000	46600	39100	46566.7	40400	34300	33100	35933.3	0.000211897	0.00112357
743	Galactinol	-0.0270834	0.0201131	pmf0032	342.12	Negative	[M-H]-	341.1	179	0.75	Galactinol	Carbohydrates	-	840000	804000	828000	824000	404000	500000	393000	432333	522000	410000	478000	470000	534000	607000	424000	521667	1400000	1500000	1130000	1.34333e+06	0.000212899	0.00112357
87	N-Feruloyl spermidine	-0.0466023	0.0302562	pmb0325	320.1	Positive	[M+H]+	321.1	177.2	2.87	N-Feruloyl spermidine	Phenolamides	-	562000	463000	446000	490333	138000	9	183000	107003	113000	97100	117000	109033	265000	261000	173000	233000	317000	259000	259000	278333	0.000215445	0.00113047
363	L-Aspartic acid	-0.0390808	-0.0484628	pme0011	133.04	Negative	[M-H]-	132	88	0.8	L-Aspartic acid	Amino acid and derivatives	C00049	25300000	26700000	25300000	2.57667e+07	16200000	19900000	18300000	1.81333e+07	25400000	23400000	22800000	2.38667e+07	27300000	27800000	25500000	2.68667e+07	22100000	22100000	21400000	2.18667e+07	0.000221026	0.00114768
446	Apigenin 5-O-glucoside	0.0503428	-0.002991	pme0359	432.11	Positive	[M+H]+	433.1	271	3.81	Apigenin 5-O-glucoside	Flavone	-	16300000	18300000	16600000	1.70667e+07	24200000	24100000	24700000	2.43333e+07	22300000	23600000	22600000	2.28333e+07	18500000	18400000	21700000	1.95333e+07	20000000	18700000	19700000	1.94667e+07	0.000221655	0.00114768
860	6-Gingerol	0.0420395	-0.0375587	pmf0458	294.18	Positive	[M+H]+	295.2	277	7.08	6-Gingerol	Polyphenol	C10462	266000	260000	255000	260333	528000	464000	550000	514000	489000	520000	492000	500333	428000	551000	557000	512000	459000	471000	423000	451000	0.000223861	0.00114768
798	Melibiose	-0.027441	0.0242668	pmf0282	342.12	Negative	[M-H]-	341.1	113	0.73	Melibiose	Carbohydrates	C05402	13400000	16000000	13400000	1.42667e+07	7810000	8420000	7790000	8.00667e+06	7740000	7990000	7750000	7.82667e+06	9330000	9960000	7130000	8.80667e+06	22500000	21000000	23000000	2.21667e+07	0.000225089	0.00114768
719	Pantetheine	-0.0189265	-0.0697519	pme3478	278.13	Negative	[M-H]-	277.1	146	2.84	Pantetheine	Vitamins and derivatives	C00831	125000	115000	128000	122667	101000	107000	103000	103667	128000	142000	133000	134333	165000	150000	145000	153333	122000	126000	122000	123333	0.000226206	0.00114768
867	Cynarin	-0.039569	-0.0497883	pmf0482	516.13	Negative	[M-H]-	515.1	191	3.13	Cynarin	Organic acids and derivatives	C10445	4420000	4410000	4410000	4.41333e+06	2380000	3000000	2510000	2630000	4630000	3740000	3990000	4120000	4730000	4370000	5010000	4.70333e+06	4040000	3930000	3880000	3950000	0.000226626	0.00114768
251	MAG (18:3) isomer2	0.0448139	0.0262666	pmb2325	352.1	Positive	[M+H]+	353.1	261.8	8.42	MAG (18:3) isomer2	Lipids	-	3540000	3530000	3600000	3.55667e+06	4480000	4450000	4690000	4540000	3830000	4240000	4450000	4.17333e+06	3560000	3550000	3450000	3520000	3520000	4040000	4000000	3.85333e+06	0.000227524	0.00114768
385	Quinine	0.0425396	-0.0395309	pme0059	324.18	Positive	[M+H]+	325.2	160	3.59	Quinine	Alkaloids	C06526	9	9	9	9	93700	70600	106000	90100	69800	123000	102000	98266.7	86900	92200	83500	87533.3	55400	48100	77900	60466.7	0.000230374	0.00115567
660	Sinapyl alcohol	-0.0460959	-0.0239083	pme3123	210.09	Negative	[M-H]-	209	179	3.88	Sinapyl alcohol	Phenylpropanoids	C02325	257000	283000	216000	252000	130000	133000	102000	121667	208000	195000	194000	199000	223000	218000	241000	227333	216000	188000	248000	217333	0.000259197	0.00129315
36	Acacetin C-hexoside	0.047018	0.0305245	pma6216	446.1	Positive	[M+H]+	447.1	297.1	3.84	Acacetin C-hexoside	Flavone	-	554000	603000	462000	539667	1430000	1140000	1490000	1.35333e+06	710000	998000	793000	833667	649000	581000	723000	651000	715000	819000	736000	756667	0.000266837	0.00131264
85	3’,4’,5’-Tricetin O-rutinoside	0.0424661	-0.0417851	pmb0322	652.3	Positive	[M+H]+	653.3	344.9	4.76	3’,4’,5’-Tricetin O-rutinoside	Flavone	-	19900000	21200000	20900000	2.06667e+07	30600000	33300000	33200000	3.23667e+07	33500000	36000000	36800000	3.54333e+07	30300000	27200000	35000000	3.08333e+07	24700000	24800000	24300000	24600000	0.000267153	0.00131264
394	(-)-3-(3,4-Dihydroxyphenyl)-2-methylalanine	0.00672493	-0.0698592	pme0109	211.08	Positive	[M+H]+	212.2	166	1.45	(-)-3-(3,4-Dihydroxyphenyl)-2-methylalanine	Amino acid and derivatives	C07194	5610000	4860000	5440000	5.30333e+06	5740000	4930000	5450000	5.37333e+06	7300000	6640000	7490000	7.14333e+06	7340000	6950000	7500000	7.26333e+06	6060000	6160000	5370000	5.86333e+06	0.000267479	0.00131264
554	Succinic acid	-0.0356497	-0.0499232	pme1830	118.03	Negative	[M-H]-	117	73	1.35	Succinic acid	Organic acids and derivatives	C00042	47200000	45800000	56500000	4.98333e+07	31100000	29300000	31400000	30600000	45400000	44700000	45400000	4.51667e+07	58800000	51100000	61700000	57200000	43000000	42500000	46800000	44100000	0.000268853	0.00131264
185	4-Methyl-5-thiazoleethanol	0.0451864	0.0274752	pmb0764	143.1	Positive	[M+H]+	144.1	113.2	2.6	4-Methyl-5-thiazoleethanol	Alcohols	C04294	122000	165000	92000	126333	429000	421000	576000	475333	165000	263000	247000	225000	208000	216000	212000	212000	248000	261000	252000	253667	0.000271079	0.00131646
883	Isoimperatorin	-0.0224386	0.067765	pmf0526	270.09	Positive	[M+H]+	271.1	147.2	8.49	Isoimperatorin	Phenylpropanoids	C16976	49800	56800	51500	52700	21500	35300	38000	31600	9	9	17500	5839.33	15600	9	9	5206	35500	28200	30300	31333.3	0.000283969	0.00137177
471	D(+)-Melezitose	-0.0222486	0.0338109	pme0500	504.17	Negative	[M-H]-	503.4	323	0.81	D(+)-Melezitose	Carbohydrates	-	796000	791000	690000	759000	412000	421000	489000	440667	366000	272000	320000	319333	270000	469000	241000	326667	1340000	1410000	1210000	1320000	0.000312153	0.00149998
821	Dihydropinosylvin	0.0496287	0.00674258	pmf0347	214.1	Positive	[M+H]+	215.1	137	6.34	Dihydropinosylvin	Others	C10254	9	9	9	9	93600	103000	153000	116533	58100	68500	58600	61733.3	35600	41700	62700	46666.7	48600	50700	48000	49100	0.000319432	0.00151627
69	MAG (18:4) isomer1	-0.0441896	-0.0298051	pmb0149	350	Positive	[M+H]+	351	147.1	6.73	MAG (18:4) isomer1	Lipids	-	2790000	3590000	2630000	3.00333e+06	1310000	997000	1240000	1.18233e+06	2160000	2510000	2100000	2.25667e+06	2780000	2650000	2930000	2.78667e+06	2130000	2140000	2100000	2.12333e+06	0.000320504	0.00151627
445	Apigenin 7-O-neohesperidoside (Rhoifolin)	-0.0390929	0.0407643	pme0332	578.16	Negative	[M-H]-	577.2	269	4.01	Apigenin 7-O-neohesperidoside (Rhoifolin)	Flavone	C12627	13500000	10600000	10300000	1.14667e+07	6070000	5150000	5970000	5730000	6390000	4640000	4980000	5.33667e+06	6130000	6440000	5260000	5.94333e+06	6620000	5390000	6010000	6.00667e+06	0.000320525	0.00151627
797	D-Galacturonic acid	-0.0207887	0.0115507	pmf0280	194.04	Negative	[M-H]-	193	113.1	0.79	D-Galacturonic acid	Organic acids and derivatives	C00333	5200000	4690000	5770000	5220000	1470000	2060000	1500000	1.67667e+06	2490000	3070000	3150000	2.90333e+06	4080000	2770000	2610000	3.15333e+06	13400000	13500000	16200000	1.43667e+07	0.000324512	0.00152721
487	5-Hydroxy-L-tryptophan	0.0467711	0.0320389	pme1225	220.09	Negative	[M-H]-	219.1	144	1.66	5-Hydroxy-L-tryptophan	Amino acid and derivatives	C00643	28800	14800	26400	23333.3	145000	88100	125000	119367	51100	48800	58800	52900	34600	42400	47800	41600	45500	43500	45100	44700	0.000327374	0.00153278
638	2-(-)-Carvone	0.0449141	-0.0343857	pme2931	150.11	Positive	[M+H]+	151.1	109	7.12	2-(-)-Carvone	Others	-	750000	694000	802000	748667	1400000	1450000	1420000	1.42333e+06	1270000	1560000	1240000	1.35667e+06	1210000	1470000	1270000	1.31667e+06	1060000	1060000	1060000	1060000	0.000329208	0.0015335
484	Phloretin	-0.0495164	-0.0109155	pme1201	274.08	Negative	[M-H]-	273.1	167	5.56	Phloretin	Flavanone	C00774	44600	47100	47800	46500	14500	26100	18900	19833.3	30300	29200	22700	27400	43500	38200	33900	38533.3	30100	29100	37200	32133.3	0.000339431	0.0015731
469	Methylmalonic acid	-0.0327396	-0.0533427	pme0486	118.03	Negative	[M-H]-	117	73	1.33	Methylmalonic acid	Organic acids and derivatives	C02170	47700000	47500000	57800000	51000000	32400000	31100000	33700000	32400000	47500000	46200000	48500000	47400000	62900000	53600000	65400000	6.06333e+07	44900000	43200000	47200000	45100000	0.000343227	0.00158266
607	4-Pyridoxic acid	0.0454482	0.0255627	pme2596	183.05	Positive	[M+H]+	184.1	148	1.67	4-Pyridoxic acid	Alkaloids	C00847	1170000	1110000	1190000	1.15667e+06	2060000	1700000	2150000	1970000	1350000	1330000	1420000	1.36667e+06	1340000	1420000	1500000	1420000	1310000	1340000	1450000	1.36667e+06	0.000346341	0.00158899
283	13-HPODE	-0.0455801	0.0125742	pmb2804	312.1	Negative	[M-H]-	311.1	171.3	7.87	13-HPODE	Lipids	C04717	263000	326000	226000	271667	86700	108000	104000	99566.7	118000	136000	127000	127000	145000	168000	188000	167000	132000	135000	152000	139667	0.000366773	0.00167432
904	D-(+)-Phenylalanine	0.04458	-0.0223174	pmf0594	165.19	Positive	[M+H]+	166.2	77	1.92	D-(+)-Phenylalanine	Amino acid and derivatives	C02265	2510000	3360000	3010000	2960000	9640000	7960000	7030000	8210000	10700000	7710000	8820000	9.07667e+06	6230000	6070000	5960000	6.08667e+06	6330000	6360000	6580000	6.42333e+06	0.00037818	0.00171427
358	Hesperetin 7-O-neohesperidoside (Neohesperidin)	-0.0392178	0.0473998	pme0001	610.19	Negative	[M-H]-	609.2	301	4.07	Hesperetin 7-O-neohesperidoside (Neohesperidin)	Flavanone	C09806	4850000	4790000	4760000	4800000	4080000	3960000	3910000	3.98333e+06	3760000	3690000	4080000	3.84333e+06	4120000	3670000	4050000	3.94667e+06	4460000	4550000	4430000	4480000	0.000379281	0.00171427
262	Gallocatechin-catechin	-0.0050374	0.0731426	pmb2586	594.1	Negative	[M-H]-	593.1	285.6	3.72	Gallocatechin-catechin	Polyphenol	-	898000	895000	783000	858667	910000	660000	834000	801333	536000	489000	499000	508000	446000	507000	475000	476000	597000	495000	581000	557667	0.000384019	0.00172714
133	C-hexosyl-isorhamnetin O-hexoside	0.0418449	0.0465828	pmb0621	640.1	Positive	[M+H]+	641.1	622.8	3.09	C-hexosyl-isorhamnetin O-hexoside	Flavone	-	1810000	1670000	1810000	1.76333e+06	3770000	2710000	3430000	3.30333e+06	2070000	2000000	2040000	2.03667e+06	1510000	1730000	1820000	1.68667e+06	1910000	2020000	2230000	2.05333e+06	0.000389401	0.00174134
186	Azoxystrobin acid	-0.046198	-0.0120064	pmb0766	389.4	Positive	[M+H]+	390.4	328.3	7.2	Azoxystrobin acid	Organic acids and derivatives	-	9010000	9270000	11300000	9860000	3310000	3740000	2930000	3.32667e+06	6300000	6360000	4760000	5.80667e+06	8940000	8210000	6250000	7800000	8260000	4940000	4660000	5.95333e+06	0.00039099	0.00174134
783	D-Fructose 6-phosphate-disodium salt	-0.0442918	-0.0222173	pmf0220	303.99	Negative	[M-2Na+H]-	259	97	0.8	D-Fructose 6-phosphate-disodium salt	Carbohydrates	-	4720000	4630000	5010000	4.78667e+06	2380000	3450000	2530000	2.78667e+06	3730000	3780000	3540000	3.68333e+06	4800000	5150000	4380000	4.77667e+06	5110000	4970000	5430000	5170000	0.000397348	0.00176106
29	Feruloylcholine	0.045968	0.0266434	pma2405	280	Positive	Protonated	280	177	2.87	Feruloylcholine	Alkaloids	-	333000	305000	363000	333667	1350000	981000	1380000	1237000	654000	555000	651000	620000	516000	799000	465000	593333	577000	611000	682000	623333	0.000409217	0.0018049
41	Methylglutaric acid	-0.0475911	0.0151069	pma6281	146.06	Negative	[M-H]-	145.1	101.1	0.75	Methylglutaric acid	Organic acids and derivatives	-	43200	38900	42200	41433.3	11100	15900	16600	14533.3	17300	16000	12000	15100	34700	29900	18100	27566.7	17800	28500	27600	24633.3	0.000415349	0.00181783
237	MAG (18:4) isomer3	-0.0290037	-0.0557934	pmb1562	350	Positive	[M+H]+	351	146.9	7.8	MAG (18:4) isomer3	Lipids	-	579000	625000	594000	599333	281000	296000	282000	286333	609000	512000	430000	517000	717000	869000	1040000	875333	485000	560000	486000	510333	0.000418097	0.00181783
32	Digitoxigenine	0.0495438	-0.012079	pma3499	374	Positive	[M+H]+	375	357	6.89	Digitoxigenine	Others	-	8150000	7680000	7760000	7.86333e+06	10100000	10400000	9660000	1.00533e+07	9540000	9690000	9750000	9660000	8630000	8540000	9580000	8.91667e+06	8650000	8380000	8700000	8.57667e+06	0.00041812	0.00181783
239	MAG (18:3) isomer3	0.0450107	0.030542	pmb1605	352.3	Positive	[M+H]+	353.3	261.4	8.45	MAG (18:3) isomer3	Lipids	-	6430000	6630000	6620000	6560000	8620000	7940000	9040000	8.53333e+06	7210000	7690000	8170000	7690000	6570000	6500000	6530000	6.53333e+06	6790000	7670000	7580000	7.34667e+06	0.00042523	0.00182585
811	Acetosyringone	-0.041083	0.0368362	pmf0320	196.07	Positive	[M+H]+	197.1	155	4.27	Acetosyringone	Phenylpropanoids	C10664	1510000	2270000	1360000	1.71333e+06	404000	389000	357000	383333	603000	504000	464000	523667	433000	350000	374000	385667	800000	823000	742000	788333	0.000425714	0.00182585
557	L-Proline	-0.0321037	0.0121177	pme1872	115.06	Negative	[M-H]-	114.1	86	0.81	L-Proline	Amino acid and derivatives	C00148	863000	891000	903000	885667	525000	662000	637000	608000	606000	652000	545000	601000	726000	642000	692000	686667	473000	505000	495000	491000	0.00042616	0.00182585
2	O-Sinapoyl quinic acid	0.0381986	0.0375247	pma0110	398	Positive	[M+H]+	399	207.2	3.17	O-Sinapoyl quinic acid	Organic acids and derivatives	-	204000	226000	225000	218333	315000	408000	379000	367333	220000	238000	264000	240667	228000	196000	196000	206667	213000	276000	202000	230333	0.000428501	0.00182585
548	Cyanidin 3-O-rutinoside (Keracyanin)	0.042771	-0.0168413	pme1773	595	Positive	Protonated	595	287	2.7	Cyanidin 3-O-rutinoside (Keracyanin)	Anthocyanins	C08620	112000	137000	150000	133000	291000	298000	272000	287000	357000	249000	315000	307000	203000	227000	200000	210000	287000	248000	213000	249333	0.000429965	0.00182585
474	Gluconic acid	-0.048858	-0.00114906	pme0534	196.06	Negative	[M-H]-	195.2	74.9	0.63	Gluconic acid	Others	C00257	10500000	10300000	10300000	1.03667e+07	6890000	7480000	7690000	7.35333e+06	8410000	8200000	7760000	8.12333e+06	9010000	10100000	8420000	9.17667e+06	8130000	8790000	8790000	8570000	0.000439685	0.00185306
637	3-Hydroxy-3-methylpentane-1,5-dioic acid	0.0298693	-0.0585242	pme2914	162.05	Negative	[M-H]-	161	99	1.59	3-Hydroxy-3-methylpentane-1,5-dioic acid	Amino acid and derivatives	C03761	2500000	2510000	2160000	2390000	2790000	3390000	3050000	3.07667e+06	3470000	3390000	3480000	3.44667e+06	3490000	3360000	3320000	3390000	2410000	2690000	3000000	2700000	0.000440431	0.00185306
95	Aspartic acid di-O-glucoside	-0.0369094	0.0147138	pmb0464	457.1	Positive	[M+H]+	458.1	116.3	0.81	Aspartic acid di-O-glucoside	Amino acid and derivatives	-	1640000	1620000	1710000	1.65667e+06	593000	670000	462000	575000	1080000	800000	678000	852667	1220000	1130000	723000	1.02433e+06	1630000	2570000	2290000	2.16333e+06	0.000444525	0.0018617
426	N-Acetyl-l-leucine	-0.0200529	-0.0490077	pme0252	173.11	Negative	[M-H]-	172.1	130	3.51	N-Acetyl-l-leucine	Amino acid and derivatives	C02710	9250000	9860000	9520000	9.54333e+06	8430000	7950000	9320000	8.56667e+06	8900000	9230000	9030000	9.05333e+06	10900000	10900000	11500000	11100000	9360000	8430000	8770000	8.85333e+06	0.000451425	0.00188197
724	Scoparone	-0.0486218	-9.05891e-05	pme3569	206.06	Positive	[M+H]+	207.1	151	4.77	Scoparone	Phenylpropanoids	C09311	40300000	46300000	38700000	4.17667e+07	9440000	20300000	11100000	1.36133e+07	13900000	24600000	12900000	1.71333e+07	28000000	29800000	33800000	3.05333e+07	24900000	25900000	26000000	25600000	0.000463837	0.00191722
744	Glucose-1-phosphate	-0.0447054	-0.0236295	pmf0035	260.03	Negative	[M-H]-	259	97	0.78	Glucose-1-phosphate	Carbohydrates	-	4490000	5020000	4760000	4.75667e+06	2220000	3240000	2100000	2520000	3680000	4090000	3450000	3740000	4510000	4790000	4330000	4.54333e+06	5050000	4760000	5430000	5080000	0.00046408	0.00191722
346	6-Methylmercaptopurine	0.0445008	-0.0221773	pmc0274	166.1	Positive	[M+H]+	167.1	121.1	1.92	6-Methylmercaptopurine	Nucleotide and derivates	C16614	4720000	5790000	5430000	5.31333e+06	16900000	13900000	11900000	1.42333e+07	18400000	13400000	15500000	1.57667e+07	10900000	10800000	10100000	10600000	10900000	10700000	11200000	1.09333e+07	0.000469687	0.00193164
179	Tricin O-sinapoylhexoside	0.043556	0.0339702	pmb0738	698.2	Positive	[M+H]+	699.2	331.1	4.88	Tricin O-sinapoylhexoside	Flavone	-	7680000	7240000	7210000	7.37667e+06	10400000	9310000	9480000	9730000	8220000	8460000	8560000	8.41333e+06	6750000	6550000	7820000	7040000	6930000	7400000	7450000	7260000	0.000505859	0.00207107
148	C-rhamnosyl-acacetin O-p-coumaroylhexoside	0.0439738	0.0248286	pmb0657	738.1	Positive	[M+H]+	739.1	431.3	3.74	C-rhamnosyl-acacetin O-p-coumaroylhexoside	Flavone	-	6700000	5940000	5300000	5980000	11400000	9930000	11800000	1.10433e+07	7660000	6380000	7630000	7.22333e+06	6820000	8730000	7770000	7.77333e+06	7510000	7900000	7240000	7550000	0.000511235	0.00208223
152	6-C-hexosyl-apigenin O-sinapoylhexoside	0.0473344	-0.0116574	pmb0666	800.1	Positive	[M+H]+	801.1	639.1	3.82	6-C-hexosyl-apigenin O-sinapoylhexoside	Flavone	-	444000	558000	555000	519000	1050000	1240000	1210000	1.16667e+06	1200000	946000	1170000	1.10533e+06	805000	628000	926000	786333	858000	571000	739000	722667	0.000513145	0.00208223
236	Phytocassane D	-0.0276606	-0.0374634	pmb1530	316.1	Positive	[M+H]+	317.1	137.1	7.34	Phytocassane D	Terpene	-	58700	66400	61200	62100	43200	47200	45600	45333.3	41700	51000	46000	46233.3	65600	80500	84600	76900	48200	50300	50300	49600	0.000530358	0.00214255
275	9,10-EODE	-0.0451663	-0.0170487	pmb2778	296	Negative	[M-H]-	295	277.3	8.96	9,10-EODE	Lipids	-	5870000	6520000	5240000	5.87667e+06	2530000	3240000	3150000	2.97333e+06	3960000	3960000	3180000	3700000	4670000	5650000	5930000	5.41667e+06	3830000	3980000	4440000	4.08333e+06	0.000533594	0.00214613
592	Phenethylamine	0.0483733	-0.0145572	pme2366	121.09	Positive	[M+H]+	122.1	105	2.26	Phenethylamine	Others	C05332	156000	157000	128000	147000	297000	316000	392000	335000	257000	270000	303000	276667	241000	282000	286000	269667	212000	238000	245000	231667	0.000553851	0.00220968
900	Proline	-0.049446	0.00422737	pmf0585	115.06	Positive	[M+H]+	116.1	70	0.79	Proline	Amino acid and derivatives	C16435	31700000	31400000	33700000	3.22667e+07	14800000	15000000	11300000	13700000	22700000	16900000	17800000	1.91333e+07	26400000	17600000	25500000	2.31667e+07	24500000	23100000	21400000	23000000	0.000554236	0.00220968
37	O-methylnaringenin C-pentoside	0.0484756	-0.00656484	pma6218	418.1	Positive	[M+H]+	419.1	383.1	3.84	O-methylnaringenin C-pentoside	Flavone	-	11300000	10200000	10800000	1.07667e+07	20600000	19200000	18600000	1.94667e+07	16700000	17600000	18900000	1.77333e+07	12800000	17900000	14900000	15200000	15900000	16300000	16700000	16300000	0.000561893	0.00223047
682	Medicarpin	0.0455218	0.0151873	pme3245	270.09	Positive	[M+H]+	271	137	6.82	Medicarpin	Phenylpropanoids	C10503	24700	24000	33000	27233.3	54200	47400	48800	50133.3	43400	41500	39900	41600	28200	36200	25400	29933.3	26600	24200	32100	27633.3	0.00056581	0.0022363
659	1-Methyladenine	0.0477894	-0.0124884	pme3104	149.07	Positive	[M+H]+	150	133	1.15	1-Methyladenine	Nucleotide and derivates	C02216	74100000	66800000	64400000	6.84333e+07	119000000	99000000	112000000	110000000	98400000	93100000	94900000	9.54667e+07	93700000	91300000	106000000	97000000	84000000	82500000	81000000	82500000	0.000590826	0.0023251
260	5-O-Feruloyl quinic acid glucoside	0.0427721	0.0310949	pmb2554	530.1	Negative	[M-H]-	529.1	193.1	2.16	5-O-Feruloyl quinic acid glucoside	Organic acids and derivatives	-	91200	76800	76100	81366.7	142000	124000	126000	130667	80800	96900	99300	92333.3	84000	96300	83900	88066.7	75400	78300	80200	77966.7	0.000608489	0.00237432
752	Isoacteoside	0.0462666	-0.0108094	pmf0067	624.21	Negative	[M-H]-	623.2	160.9	3.84	Isoacteoside	Phenylpropanoids	-	898000	995000	887000	926667	1280000	1180000	1360000	1.27333e+06	1270000	1270000	1380000	1.30667e+06	1050000	992000	1140000	1.06067e+06	1140000	952000	1070000	1054000	0.000608533	0.00237432
60	C-hexosyl-chrysoeriol O-hexoside	0.0403437	0.0466395	pma6647	624.2	Positive	[M+H]+	625.2	607.1	3.37	C-hexosyl-chrysoeriol O-hexoside	Flavone	-	5860000	5780000	5730000	5790000	6920000	6550000	7090000	6.85333e+06	5860000	6100000	6420000	6.12667e+06	5240000	5580000	5720000	5.51333e+06	5810000	6160000	6210000	6060000	0.000617059	0.00239734
658	Aminomalonic acid	-0.0331961	-0.0513137	pme3096	119.02	Negative	[M-H]-	118	74	1.34	Aminomalonic acid	Organic acids and derivatives	C00872	1680000	1670000	2050000	1800000	1130000	1080000	1210000	1140000	1600000	1620000	1790000	1670000	2100000	1880000	2290000	2090000	1550000	1550000	1690000	1.59667e+06	0.000621937	0.00240605
700	6-MethylCoumarin	0.0495706	0.00878203	pme3367	160.05	Positive	[M+H]+	161	105	5.96	6-MethylCoumarin	Phenylpropanoids	-	154000	132000	156000	147333	577000	612000	902000	697000	507000	472000	451000	476667	274000	312000	386000	324000	365000	371000	353000	363000	0.000632639	0.00243713
289	Tricin	-0.0271305	0.0439408	pmb2850	330	Negative	[M-H]-	329	314	5.73	Tricin	Flavone	-	10800000	11100000	8490000	10130000	6720000	6100000	6970000	6.59667e+06	8070000	6850000	8080000	7.66667e+06	5300000	4930000	5520000	5250000	7500000	6810000	7040000	7.11667e+06	0.00063582	0.00243909
823	Vomifoliol	0.0461946	-0.0136387	pmf0350	224.14	Positive	[M+H]+	225.1	105	3.97	Vomifoliol	Others	C04166	4410000	4520000	4230000	4.38667e+06	6290000	5750000	5550000	5.86333e+06	5040000	5590000	5240000	5290000	5370000	5330000	5530000	5410000	5220000	4780000	4860000	4.95333e+06	0.000659387	0.00251892
629	1,1-Dimethylbiguanide	-0.0396634	-0.0106848	pme2831	129.1	Positive	[M+H]+	130	71.9	0.86	1,1-Dimethylbiguanide	Others	C07151	359000	296000	323000	326000	94300	134000	50900	93066.7	190000	135000	128000	151000	296000	190000	291000	259000	109000	110000	75600	98200	0.00068526	0.00260684
667	CYS-GLY	-0.0384396	-0.0363196	pme3179	178.04	Positive	[M+H]+	179	76	0.86	CYS-GLY	Amino acid and derivatives	C01419	340000	310000	349000	333000	164000	197000	155000	172000	372000	292000	301000	321667	305000	303000	365000	324333	376000	353000	336000	355000	0.000692833	0.00262471
805	Skimmin	-0.0433545	-0.0184845	pmf0295	324.08	Positive	[M+H]+	325.1	163	2.83	Skimmin	Phenylpropanoids	-	17100000	20500000	17200000	1.82667e+07	9390000	12300000	11300000	1.09967e+07	16500000	15900000	16700000	1.63667e+07	15800000	14500000	14900000	1.50667e+07	16500000	15500000	15700000	15900000	0.000727815	0.00274585
261	N-Acetylmethionine	0.0196107	-0.0736636	pmb2561	191.1	Negative	[M-H]-	190.1	84	2.37	N-Acetylmethionine	Amino acid and derivatives	C02712	775000	827000	844000	815333	863000	1070000	963000	965333	1100000	1150000	1050000	1100000	1110000	1200000	1200000	1170000	969000	941000	913000	941000	0.000770044	0.00289321
609	3-Hydroxyanthranilic acid	0.0317924	-0.0463092	pme2603	153.04	Negative	[M-H]-	152	108	2.66	3-Hydroxyanthranilic acid	Organic acids and derivatives	C00632	6960000	6610000	6670000	6.74667e+06	9030000	7430000	8100000	8.18667e+06	9270000	10400000	10200000	9.95667e+06	8040000	8700000	8840000	8.52667e+06	7680000	7440000	6690000	7270000	0.000787532	0.00293583
310	Acacetin O-acetyl hexoside	-0.0398895	0.0297457	pmb2987	488.1	Negative	[M-H]-	487.1	163	2.63	Acacetin O-acetyl hexoside	Flavone	-	72400	74100	74900	73800	43600	49900	45500	46333.3	63800	44300	56400	54833.3	46500	45700	50000	47400	62200	63900	71600	65900	0.000787819	0.00293583
452	Isovitexin	0.0472325	0.00350276	pme0374	432.11	Negative	[M-H]-	431.1	311	3.79	Isovitexin	Flavone	C01714	17600000	16700000	14600000	16300000	21200000	20700000	22700000	2.15333e+07	20700000	20400000	20900000	2.06667e+07	16600000	18400000	17800000	17600000	17800000	16000000	18200000	1.73333e+07	0.000795991	0.00294138
72	MAG (18:3) isomer5	0.0395245	0.0386988	pmb0160	352.3	Positive	[M+H]+	353.3	261.1	7.6	MAG (18:3) isomer5	Lipids	-	9670000	9460000	9630000	9.58667e+06	11500000	10900000	11700000	1.13667e+07	10500000	10100000	11200000	10600000	9270000	9300000	8320000	8.96333e+06	9290000	9800000	9980000	9690000	0.000801702	0.00294138
665	D-Glucose 6-phosphate	-0.0455585	-0.0187542	pme3160	260.03	Negative	[M-H]-	259	97	0.71	D-Glucose 6-phosphate	Carbohydrates	C00092	4330000	4720000	4720000	4590000	2150000	3280000	2230000	2.55333e+06	3300000	3750000	3180000	3410000	4650000	4340000	4080000	4.35667e+06	4400000	4730000	5190000	4.77333e+06	0.000801895	0.00294138
345	2'-Deoxyinosine-5'-monophosphate	-0.0309097	-0.0376494	pmc0066	332.05	Positive	[M+H]+	333.1	137.1	0.7	2'-Deoxyinosine-5'-monophosphate	Nucleotide and derivates	C06196	1930000	1660000	1830000	1.80667e+06	749000	756000	701000	735333	1090000	1140000	1110000	1.11333e+06	1890000	2010000	2920000	2.27333e+06	819000	942000	1080000	947000	0.000802194	0.00294138
649	trans-Citridic acid	0.0053317	0.0393035	pme3009	174.02	Positive	[M+H]+	175	99	0.63	trans-Citridic acid	Organic acids and derivatives	-	478000	439000	434000	450333	500000	510000	514000	508000	427000	411000	413000	417000	418000	363000	414000	398333	523000	478000	721000	574000	0.00080778	0.00294213
408	2-Hydroxy-6-aminopurine	0.0376231	0.0346018	pme0183	151.05	Positive	[M+H]+	152.1	135	0.86	2-Hydroxy-6-aminopurine	Nucleotide and derivates	-	476000	411000	281000	389333	935000	1100000	961000	998667	340000	430000	449000	406333	277000	670000	416000	454333	396000	361000	427000	394667	0.000808844	0.00294213
360	Purine	0.0141554	-0.0175761	pme0005	120.04	Positive	[M+H]+	121	94	1.44	Purine	Nucleotide and derivates	C15587	701000	760000	725000	728667	2050000	1960000	2850000	2.28667e+06	1840000	1760000	1920000	1840000	2610000	2220000	3250000	2.69333e+06	3780000	4220000	4050000	4.01667e+06	0.000844635	0.00305109
448	Chrysoeriol	-0.0312167	0.0576958	pme0363	300.06	Negative	[M-H]-	299.1	284	5.76	Chrysoeriol	Flavone	C04293	13600000	13500000	11000000	12700000	9810000	7160000	7810000	8260000	7640000	6460000	8400000	7500000	7090000	6080000	6650000	6.60667e+06	8760000	8510000	8850000	8.70667e+06	0.000845526	0.00305109
233	8-Methyl-2-oxo-4-phenyl-2H-chromen-7-yl 4-(hexyloxy)benzoate	-0.0476833	-0.00139159	pmb1318	456.2	Positive	[M+H]+	457.2	209.2	4.48	8-Methyl-2-oxo-4-phenyl-2H-chromen-7-yl 4-(hexyloxy)benzoate	Organic acids and derivatives	-	2110000	2770000	1780000	2220000	543000	679000	481000	567667	821000	785000	792000	799333	1440000	2190000	1520000	1.71667e+06	1630000	1350000	1240000	1.40667e+06	0.000848825	0.00305109
138	Eriodictiol C-hexosyl-O-hexoside	-0.035089	0.0515101	pmb0628	612.1	Positive	[M+H]+	613.1	451.1	3.09	Eriodictiol C-hexosyl-O-hexoside	Flavone	-	632000	649000	866000	715667	403000	364000	461000	409333	301000	280000	385000	322000	292000	365000	372000	343000	505000	498000	490000	497667	0.000894041	0.00317632
664	Deoxyribose 5-phosphate	-0.0428281	0.0393597	pme3151	214.02	Negative	[M-H]-	213	97	1.2	Deoxyribose 5-phosphate	Nucleotide and derivates	-	188000	191000	165000	181333	98300	79000	104000	93766.7	122000	63600	72500	86033.3	110000	106000	95400	103800	150000	124000	124000	132667	0.000895809	0.00317632
166	C-hexosyl-chrysoeriol O-rutinoside	-0.0157259	0.0680208	pmb0695	770.1	Positive	[M+H]+	771.1	606.8	3.44	C-hexosyl-chrysoeriol O-rutinoside	Flavone	-	2190000	1870000	2070000	2.04333e+06	1900000	1630000	1570000	1700000	1320000	1270000	1340000	1310000	1150000	951000	1420000	1.17367e+06	1500000	1380000	1460000	1.44667e+06	0.000896561	0.00317632
7	O-methylChrysoeriol 5-O-hexoside	0.035823	0.0353628	pma0253	476.14	Positive	[M+H]+	477.1	315	5.27	O-methylChrysoeriol 5-O-hexoside	Flavone	-	194000	220000	203000	205667	259000	309000	267000	278333	233000	252000	216000	233667	164000	191000	165000	173333	211000	207000	188000	202000	0.000897581	0.00317632
523	Orobol (5,7,3',4'-tetrahydroxyisoflavone)	0.0463131	-0.00310219	pme1572	286.05	Positive	[M+H]+	287	241	5.04	Orobol (5,7,3',4'-tetrahydroxyisoflavone)	Isoflavone	C10510	794000	756000	801000	783667	1130000	1130000	1330000	1.19667e+06	1020000	1100000	961000	1027000	1070000	979000	987000	1012000	963000	1070000	1010000	1.01433e+06	0.000928962	0.00326275
357	LysoPE 16:0 (2n isomer)	0.00678497	0.0373356	pmd0160	453.3	Negative	[M-H]-	452.3	255.2	8.73	LysoPE 16:0 (2n isomer)	Lipids	-	1400000	869000	1720000	1.32967e+06	3690000	2540000	2560000	2930000	862000	732000	783000	792333	1170000	783000	1240000	1.06433e+06	4890000	4950000	5100000	4980000	0.000930323	0.00326275
696	D-Fructose 6-phosphate	-0.043855	-0.0280843	pme3313	260.03	Negative	[M-H]-	259	97	0.83	D-Fructose 6-phosphate	Carbohydrates	C00085	1560000	1860000	1610000	1.67667e+06	897000	1160000	904000	987000	1220000	1520000	1410000	1.38333e+06	1710000	1610000	1600000	1640000	1700000	1490000	1840000	1.67667e+06	0.000932724	0.00326275
690	Afzelechin (3,5,7,4'-Tetrahydroxyflavan)	0.0182019	-0.0325658	pme3282	274.08	Negative	[M-H]-	273	229	3.4	Afzelechin (3,5,7,4'-Tetrahydroxyflavan)	Flavanone	C09320	102000	84500	105000	97166.7	121000	122000	116000	119667	109000	100000	110000	106333	128000	135000	137000	133333	117000	88700	126000	110567	0.000940241	0.00327649
49	Luteolin 6-C-glucoside	0.0260166	0.064462	pma6496	448.1	Positive	[M+H]+	449.1	299.1	3.45	Luteolin 6-C-glucoside	Flavone	-	964000	760000	852000	858667	1450000	1040000	1450000	1.31333e+06	688000	545000	675000	636000	635000	696000	652000	661000	861000	713000	811000	795000	0.000962101	0.00333992
211	LysoPC 16:2 (2n isomer)	-0.0443863	0.0291964	pmb0863	491.3	Positive	[M+H]+	492.3	184	7.34	LysoPC 16:2 (2n isomer)	Lipids	-	14600000	9840000	16100000	1.35133e+07	4560000	4330000	3770000	4220000	6000000	4160000	3710000	4.62333e+06	6800000	4720000	7230000	6250000	7240000	7120000	7100000	7.15333e+06	0.000977038	0.00337892
892	Abrine	0.0492088	-0.00836629	pmf0560	218.11	Positive	[M+H]+	219.1	146	2.68	Abrine	Alkaloids	C02983	58000	9	92400	50136.3	256000	285000	308000	283000	161000	265000	192000	206000	160000	140000	212000	170667	142000	154000	127000	141000	0.000982666	0.00338556
756	Soyasapogenol B	0.0450552	-0.0136778	pmf0079	458.38	Negative	[M-H]-	457.4	375.1	12.32	Soyasapogenol B	Sterides	C08980	65600	71100	64200	66966.7	80400	80800	78100	79766.7	79300	75400	76700	77133.3	76500	72700	74000	74400	78200	74000	71800	74666.7	0.000999991	0.0034323
476	Uridine	-0.0302944	-0.050253	pme1063	244.07	Negative	[M-H]-	243.1	110	1.24	Uridine	Nucleotide and derivates	C00299	874000	912000	949000	911667	681000	587000	787000	685000	959000	804000	800000	854333	1140000	1040000	1140000	1.10667e+06	897000	888000	928000	904333	0.00100741	0.00344481
839	Docosanoic acid	0.040318	-0.0198525	pmf0401	340.33	Positive	[M+H]+	341.3	152.1	10.04	Docosanoic acid	Lipids	C08281	9	9	9	9	22600	13600	20400	18866.7	24000	16200	13600	17933.3	11700	13300	16900	13966.7	21200	19000	15200	18466.7	0.00104538	0.00355432
678	Isoeugenol	0.00746159	-0.0708826	pme3221	164.08	Positive	[M+H]+	165	105	6.51	Isoeugenol	Others	C10469	64600	61800	54800	60400	65900	47100	77300	63433.3	111000	108000	92500	103833	93700	114000	107000	104900	77500	78100	75300	76966.7	0.00104722	0.00355432
878	Oleandrin	-0.0469814	-0.00958557	pmf0510	576.33	Positive	[M+H]+	577.3	354.9	7.09	Oleandrin	Sterides	C19987	138000	177000	143000	152667	58100	72200	58500	62933.3	90500	88900	72000	83800	138000	150000	100000	129333	90200	90200	108000	96133.3	0.00105761	0.00357629
884	Osthole	0.0301486	0.0472821	pmf0527	244.11	Positive	[M+H]+	245.1	159.2	8.3	Osthole	Phenylpropanoids	C09280	39500	35500	42100	39033.3	89400	157000	94600	113667	23300	27300	28500	26366.7	16200	15300	27700	19733.3	38500	42000	44900	41800	0.00113321	0.00381778
833	5,7-Dihydroxy-3',4',5'-trimethoxyflavone	0.0318493	0.0612153	pmf0383	344.09	Positive	[M+H]+	345.1	284	6.68	5,7-Dihydroxy-3',4',5'-trimethoxyflavone	Flavonoid	C19807	616000	696000	549000	620333	997000	739000	926000	887333	562000	607000	600000	589667	485000	468000	480000	477667	574000	615000	598000	595667	0.00115471	0.00387231
817	Oleanolic acid	-0.0450997	-0.0100465	pmf0331	456.36	Negative	[M-H]-	455.4	407.3	11.07	Oleanolic acid	Terpene	C17148	1450	1440	1280	1390	417	644	316	459	576	1070	810	818.667	869	1150	1100	1039.67	642	754	1050	815.333	0.00115788	0.00387231
220	LysoPE 18:0	0.00330334	0.034483	pmb0883	481.1	Positive	[M+H]+	482.1	341.7	9.86	LysoPE 18:0	Lipids	-	4970	5540	8390	6300	20400	12100	11700	14733.3	9	9	9	9	5460	7510	7570	6846.67	30600	20500	26600	25900	0.0011714	0.00390324
1	N-sinapoyl hydroxycoumarin	0.0269839	0.0645299	pma0104	368.12	Positive	[M+H]+	369.1	207.1	3.82	N-sinapoyl hydroxycoumarin	Phenylpropanoids	-	15600000	12300000	13400000	1.37667e+07	18300000	16500000	19900000	1.82333e+07	12400000	14300000	11700000	12800000	10200000	11500000	9490000	1.03967e+07	13600000	14600000	13700000	1.39667e+07	0.00118333	0.00392864
134	C-hexosyl-luteolin O-hexoside	0.0255672	0.0652002	pmb0622	610.2	Positive	[M+H]+	611.2	473.1	3.09	C-hexosyl-luteolin O-hexoside	Flavone	-	3890000	3670000	3750000	3770000	4670000	4170000	5030000	4.62333e+06	3700000	3220000	3460000	3460000	2900000	3380000	2710000	2.99667e+06	3340000	3510000	3490000	3.44667e+06	0.00119784	0.00396242
745	Sophocarpine	0.0356942	-0.0468652	pmf0036	246.17	Positive	[M+H]+	247.2	136	2.04	Sophocarpine	Alkaloids	-	56700	57700	51400	55266.7	119000	75500	103000	99166.7	124000	135000	110000	123000	102000	112000	109000	107667	66800	78600	82400	75933.3	0.00121641	0.00400931
858	Ginsenoside Rg1	0.0441332	0.00516506	pmf0450	800.49	Negative	[M-H]-	799.4	637.4	4.41	Ginsenoside Rg1	Terpene	C08946	2690000	3180000	3050000	2.97333e+06	4090000	5060000	4770000	4640000	4620000	3900000	4810000	4.44333e+06	3160000	2980000	3410000	3.18333e+06	3620000	3710000	4020000	3.78333e+06	0.00124885	0.00410144
157	8-C-hexosyl-apigenin O-feruloylhexoside	0.0416389	-0.0312761	pmb0678	770.2	Positive	[M+H]+	771.2	177.1	4.26	8-C-hexosyl-apigenin O-feruloylhexoside	Flavone	-	2370000	2110000	2080000	2.18667e+06	3430000	3020000	2990000	3.14667e+06	2940000	2830000	3370000	3.04667e+06	3040000	3140000	3170000	3.11667e+06	2360000	2700000	2660000	2.57333e+06	0.00125704	0.00410579
399	Nα-Acetyl-L-glutamine	0.0375248	-0.0203301	pme0137	188.08	Negative	[M-H]-	187.2	125	1.11	Nα-Acetyl-L-glutamine	Amino acid and derivatives	-	942000	855000	812000	869667	1080000	1250000	1210000	1180000	1140000	1100000	1200000	1.14667e+06	1060000	1090000	1030000	1060000	791000	695000	774000	753333	0.00125917	0.00410579
188	N-Feruloyl serotonin	0.0477309	0.0107314	pmb0770	352.1	Positive	[M+H]+	353.1	177.1	4.79	N-Feruloyl serotonin	Alkaloids	-	212000	186000	216000	204667	433000	377000	542000	450667	364000	343000	355000	354000	305000	319000	250000	291333	349000	268000	343000	320000	0.00126782	0.00411928
898	Citric acid monohydrate	-0.0209787	0.0131772	pmf0578	192.03	Negative	[M-H]-	191	111	1.18	Citric acid monohydrate	Organic acids and derivatives	-	4560000	5930000	5230000	5240000	2000000	1880000	2480000	2120000	2730000	2700000	2910000	2780000	4460000	2730000	2950000	3380000	13900000	12500000	13900000	1.34333e+07	0.00127698	0.00413433
331	Eudesmoyl quinic acid	0.0469496	0.0286128	pmb3062	386.1	Negative	[M-H]-	385.1	151.1	2.12	Eudesmoyl quinic acid	Organic acids and derivatives	-	425000	426000	447000	432667	1360000	870000	1430000	1220000	754000	758000	719000	743667	506000	557000	622000	561667	666000	588000	552000	602000	0.00128302	0.00413921
561	Riboflavin	-0.0433512	-0.0183054	pme1952	376.14	Positive	[M+H]+	377	243	3.26	Riboflavin	Vitamins and derivatives	C00255	7130000	6990000	7610000	7.24333e+06	5450000	4800000	5770000	5340000	6650000	5820000	5810000	6.09333e+06	7020000	6770000	7160000	6.98333e+06	6460000	5960000	5980000	6.13333e+06	0.00131103	0.0042147
717	Kaempferol-3-O-robinoside-7-O-rhamnoside (Robinin)	0.0423939	0.0234768	pme3469	740.22	Positive	[M+H]+	741.2	433	3.35	Kaempferol-3-O-robinoside-7-O-rhamnoside (Robinin)	Flavonol	C10178	18600000	19300000	19400000	19100000	25400000	24700000	23600000	2.45667e+07	24200000	20700000	24800000	2.32333e+07	16800000	18400000	19600000	1.82667e+07	20100000	21100000	19800000	2.03333e+07	0.00136466	0.00437169
263	Acetyl tryptophan	-0.0380501	-0.0337903	pmb2591	246	Negative	[M-H]-	245	203.2	3.87	Acetyl tryptophan	Amino acid and derivatives	C03137	8050000	8680000	8050000	8260000	5010000	5300000	6130000	5480000	5740000	7090000	7130000	6.65333e+06	7950000	9840000	8850000	8880000	6510000	6920000	7670000	7.03333e+06	0.00138249	0.00441335
3	D(-)-Threose	0.00101276	0.0740147	pma0134	120.04	Positive	[M+H]+	121	93.1	1.16	D(-)-Threose	Carbohydrates	-	741000	341000	695000	592333	971000	768000	429000	722667	9	9	9	9	9	9	9	9	586000	505000	404000	498333	0.0013886	0.00441741
45	Tricin O-vanilloylhexoside	0.0435659	0.0341246	pma6372	642.1	Positive	[M+H]+	643.1	331	5.01	Tricin O-vanilloylhexoside	Flavone	-	634000	564000	576000	591333	853000	807000	929000	863000	649000	705000	764000	706000	611000	483000	629000	574333	563000	635000	690000	629333	0.00139705	0.00442744
895	Tectorigenin	-0.0328413	0.0505935	pmf0568	300.06	Positive	[M+H]+	301.1	168	5.69	Tectorigenin	Flavonoid	C10534	9300000	9710000	7350000	8.78667e+06	6280000	5320000	6050000	5.88333e+06	5920000	5300000	5830000	5.68333e+06	5690000	4590000	5130000	5.13667e+06	6010000	5990000	6280000	6.09333e+06	0.00140146	0.00442744
8	Chrysoeriol 5-O-hexoside	0.0412072	0.0382753	pma0294	462.12	Positive	[M+H]+	463.1	301	4.04	Chrysoeriol 5-O-hexoside	Flavone	-	26900000	23700000	26800000	25800000	38800000	34300000	36000000	3.63667e+07	25600000	32000000	26800000	2.81333e+07	23000000	25400000	26300000	24900000	26800000	24800000	24700000	2.54333e+07	0.00141316	0.00444901
647	4-Hydroxycoumarin	-0.0483364	-0.00275091	pme2997	162.03	Positive	[M+H]+	163	121	4.46	4-Hydroxycoumarin	Phenylpropanoids	C20414	276000	341000	317000	311333	167000	139000	127000	144333	231000	197000	126000	184667	267000	246000	240000	251000	261000	211000	212000	228000	0.00143393	0.00449889
875	Ligustilide	0.0305973	0.0471064	pmf0506	190.1	Positive	[M+H]+	191.1	173.4	8.26	Ligustilide	Others	C16987	384000	346000	329000	353000	431000	423000	437000	430333	365000	398000	388000	383667	276000	340000	315000	310333	383000	403000	427000	404333	0.00145296	0.00454297
61	Tricin 4'-O-(syringyl glyceryl)ether	0.0434077	0.0430495	pma6687	556.2	Positive	[M+H]+	557.2	331	4.44	Tricin 4'-O-(syringyl glyceryl)ether	Flavone	-	759000	715000	638000	704000	1510000	1070000	1300000	1.29333e+06	799000	835000	1010000	881333	710000	655000	732000	699000	870000	909000	849000	876000	0.00148452	0.00460766
712	Sinapinaldehyde	-0.0471249	0.0190739	pme3443	208.07	Negative	[M-H]-	207.1	192	4.61	Sinapinaldehyde	Phenylpropanoids	-	74700	82300	93900	83633.3	47800	45900	28700	40800	44700	49000	40300	44666.7	67400	50500	50300	56066.7	56400	64300	55200	58633.3	0.0014856	0.00460766
141	8-C-hexosyl-apigenin O-hexosyl-O-hexoside	0.0308022	0.0608592	pmb0639	756.2	Positive	[M+H]+	757.2	595.2	3.13	8-C-hexosyl-apigenin O-hexosyl-O-hexoside	Flavone	-	1060000	1040000	1050000	1050000	1740000	1270000	1710000	1.57333e+06	1030000	970000	1040000	1.01333e+06	481000	639000	908000	676000	1160000	960000	986000	1.03533e+06	0.00149254	0.00460766
812	(-)-Cotinine	-0.037999	0.0358599	pmf0323	176.1	Positive	[M+H]+	177.1	118	1.98	(-)-Cotinine	Alkaloids	-	318000	292000	221000	277000	158000	151000	131000	146667	96100	131000	125000	117367	173000	193000	128000	164667	153000	130000	147000	143333	0.00149961	0.00460766
891	Diosmin	-0.0297566	0.0610968	pmf0550	608.17	Positive	[M+H]+	609.2	301	4.15	Diosmin	Flavonoid	C10039	1760000	1490000	1500000	1.58333e+06	1300000	935000	1290000	1175000	1000000	892000	841000	911000	980000	1000000	1060000	1.01333e+06	1190000	1180000	1180000	1.18333e+06	0.00150486	0.00460766
324	Tricin O-glucuronic acid	0.0466519	0.00388088	pmb3045	506.1	Negative	[M-H]-	505.1	329.1	4.17	Tricin O-glucuronic acid	Flavone	-	9	13700	9	4572.67	38500	52200	36700	42466.7	20300	26800	35800	27633.3	14900	15300	23600	17933.3	21000	17800	31800	23533.3	0.00151312	0.00460766
631	Guanidinoethyl sulfonate	0.0438635	0.0257046	pme2884	167.04	Negative	[M-H]-	166	124	0.85	Guanidinoethyl sulfonate	Organic acids and derivatives	-	189000	191000	192000	190667	411000	307000	326000	348000	237000	255000	255000	249000	211000	251000	194000	218667	158000	238000	194000	196667	0.00151316	0.00460766
244	O-Phosphocholine	-0.0143063	-0.0676445	pmb1754	183	Positive	[M+H]+	184	125	0.78	O-Phosphocholine	Alkaloids	C00588	379000	420000	466000	421667	250000	402000	275000	309000	531000	549000	373000	484333	698000	776000	629000	701000	339000	295000	408000	347333	0.00151402	0.00460766
105	Adenosine 3'-monophosphate	-0.0178019	0.0026442	pmb0514	347.1	Positive	[M+H]+	348.1	136.1	0.85	Adenosine 3'-monophosphate	Nucleotide and derivates	C01367	360000	271000	311000	314000	152000	161000	122000	145000	286000	278000	282000	282000	229000	254000	322000	268333	923000	773000	923000	873000	0.00154171	0.00467634
494	8-Hydroxyguanosine	0.0415869	0.0125418	pme1346	299.09	Positive	[M+H]+	300.1	168	1.59	8-Hydroxyguanosine	Nucleotide and derivates	-	514000	417000	405000	445333	679000	639000	692000	670000	530000	525000	455000	503333	494000	556000	574000	541333	458000	453000	434000	448333	0.00155839	0.0047113
297	Gallic acid O-Hexoside	0.0247236	0.0215465	pmb2928	332	Negative	[M-H]-	331	313.1	2.02	Gallic acid O-Hexoside	Organic acids and derivatives	-	6590000	6320000	5570000	6160000	7030000	8030000	8070000	7710000	5470000	5590000	5900000	5.65333e+06	6780000	6930000	6730000	6.81333e+06	5770000	5420000	6360000	5850000	0.00158396	0.00477278
490	S-(5'-Adenosy)-L-homocysteine	-0.0454351	0.00284026	pme1286	384.12	Positive	[M+H]+	385	250	1.38	S-(5'-Adenosy)-L-homocysteine	Amino acid and derivatives	C00021	766000	625000	733000	708000	531000	471000	433000	478333	545000	540000	505000	530000	606000	601000	645000	617333	517000	607000	566000	563333	0.0016237	0.00487643
828	Persicoside	0.033756	0.0555544	pmf0370	478.15	Positive	[M+H]+	479.2	317	4.55	Persicoside	Flavonoid	-	6740000	5840000	6280000	6.28667e+06	9110000	7580000	7890000	8.19333e+06	6700000	5900000	6060000	6220000	5700000	5830000	5400000	5.64333e+06	6310000	5930000	5990000	6.07667e+06	0.00164472	0.00492339
911	Umbelliferone	-0.0420112	-0.0149649	pmf0609	162.03	Positive	[M+H]+	163	91	4.14	Umbelliferone	Phenylpropanoids	C09315	974000	1150000	1080000	1068000	838000	784000	721000	781000	935000	876000	838000	883000	1050000	1070000	980000	1.03333e+06	800000	1030000	1120000	983333	0.00170291	0.0050809
825	Skimmine	-0.0429868	-0.0247011	pmf0359	324.08	Positive	[M+H]+	325.1	119	2.89	Skimmine	Phenylpropanoids	-	992000	1200000	992000	1.06133e+06	519000	739000	621000	626333	968000	894000	982000	948000	861000	947000	912000	906667	921000	874000	929000	908000	0.00175203	0.00521045
512	Formononetin (4'-O-methyldaidzein)	-0.0301143	0.0343923	pme1496	268.07	Negative	[M-H]-	267.1	252	6.33	Formononetin (4'-O-methyldaidzein)	Isoflavone	C00858	176000	171000	161000	169333	141000	119000	138000	132667	138000	138000	141000	139000	121000	133000	139000	131000	135000	118000	135000	129333	0.00175953	0.00521574
439	(3,4-Dimethoxyphenyl) acetic acid	-0.0463535	0.006502	pme0293	196.07	Positive	[M+H]+	197.1	151	3.95	(3,4-Dimethoxyphenyl) acetic acid	Organic acids and derivatives	-	56500	61700	61200	59800	9	9	26600	8872.67	32200	37100	15300	28200	24700	32500	33500	30233.3	30500	43900	37400	37266.7	0.00177372	0.00524079
699	Allysine(6-Oxo DL-Norleucine)	0.0212068	0.0252802	pme3351	145.07	Negative	[M-H]-	144.1	126	0.84	Allysine(6-Oxo DL-Norleucine)	Amino acid and derivatives	C04076	549000	499000	553000	533667	614000	694000	619000	642333	513000	502000	505000	506667	420000	512000	415000	449000	286000	278000	294000	286000	0.0017851	0.00525741
639	Hesperetin 7-rutinoside (Hesperidin)	-0.0430459	0.0301851	pme2949	610.19	Negative	[M-H]-	609.2	301	4.08	Hesperetin 7-rutinoside (Hesperidin)	Flavanone	C09755	4970000	4790000	5150000	4970000	3910000	4140000	4140000	4.06333e+06	3750000	3970000	4410000	4.04333e+06	4380000	4250000	4210000	4280000	4770000	4420000	4650000	4.61333e+06	0.00181397	0.00530267
401	L-Homoserine	-0.0457267	-0.0130428	pme0161	119.06	Negative	[M-H]-	118.1	72	0.75	L-Homoserine	Amino acid and derivatives	C00263	101000	102000	95000	99333.3	48100	65200	42900	52066.7	79200	58600	51300	63033.3	97600	79600	95000	90733.3	87600	87100	60100	78266.7	0.00181694	0.00530267
733	β-Pseudouridine	-0.0218764	-0.0246157	pme3970	244.07	Negative	[M-H]-	243	153	1.21	β-Pseudouridine	Nucleotide and derivates	C02067	178000	176000	169000	174333	130000	106000	115000	117000	140000	161000	127000	142667	158000	175000	188000	173667	96800	80800	79900	85833.3	0.00181789	0.00530267
163	Chrysoeriol C-hexoside	0.0419362	0.0359285	pmb0689	462.1	Positive	[M+H]+	463.1	331.2	4.75	Chrysoeriol C-hexoside	Flavone	-	118000	188000	152000	152667	297000	257000	311000	288333	207000	165000	212000	194667	150000	121000	186000	152333	152000	205000	208000	188333	0.00183886	0.00534673
198	Imidazole-4-acetate	0.0464689	-0.0170301	pmb0812	126.1	Positive	[M+H]+	127.1	81.2	2.85	Imidazole-4-acetate	Indole derivatives	C02835	1540000	1490000	1720000	1.58333e+06	2050000	2090000	2160000	2100000	2080000	2080000	1800000	1.98667e+06	1860000	1860000	1920000	1880000	1800000	1670000	1830000	1.76667e+06	0.00187359	0.00543044
502	L-Tryptamine	0.0362304	0.0392897	pme1417	160.1	Positive	[M+H]+	161.1	144	2.74	L-Tryptamine	Alkaloids	C00398	1470000	1820000	1560000	1.61667e+06	3940000	5950000	3450000	4.44667e+06	2050000	1850000	2060000	1.98667e+06	787000	918000	1660000	1.12167e+06	1960000	2090000	1980000	2010000	0.00193456	0.0055894
530	Kaempferol 3-O-robinobioside (Biorobin)	0.0447253	0.0321553	pme1606	594.16	Positive	[M+H]+	595.2	287	3.76	Kaempferol 3-O-robinobioside (Biorobin)	Flavonol	-	6760000	6520000	6380000	6.55333e+06	10400000	8650000	9930000	9660000	7820000	8310000	7760000	7.96333e+06	7120000	7490000	5640000	6750000	7370000	7250000	7570000	7.39667e+06	0.00199406	0.00572326
156	C-hexosyl-chrysoeriol O-sinapoylhexoside	-0.0368245	0.0470838	pmb0677	830	Positive	[M+H]+	831	207.1	3.84	C-hexosyl-chrysoeriol O-sinapoylhexoside	Flavone	-	239000	184000	201000	208000	138000	129000	133000	133333	119000	108000	128000	118333	99100	138000	148000	128367	166000	179000	190000	178333	0.00199656	0.00572326
681	Liquiritigenin	0.0469208	0.00423039	pme3237	256.07	Positive	[M+H]+	257	137	5.16	Liquiritigenin	Flavanone	C09762	36900	55100	32600	41533.3	157000	105000	149000	137000	122000	78700	105000	101900	95100	80300	89900	88433.3	98200	106000	89500	97900	0.00199969	0.00572326
256	MAG (18:3) isomer1	-0.0275624	-0.0424792	pmb2444	352.2	Positive	[M+H]+	353.2	261.3	10.06	MAG (18:3) isomer1	Lipids	-	27300000	30200000	26600000	2.80333e+07	20900000	19600000	22400000	2.09667e+07	27900000	27300000	25800000	27000000	26200000	28900000	30500000	2.85333e+07	23800000	20500000	21400000	21900000	0.00201608	0.00575212
413	3-Hydroxybutyrate	0.0466218	-0.0165343	pme0207	104.05	Negative	[M-H]-	103	59.1	1.29	3-Hydroxybutyrate	Organic acids and derivatives	-	773000	1390000	1040000	1.06767e+06	2400000	1970000	2720000	2.36333e+06	2200000	2120000	2430000	2250000	2040000	1560000	1890000	1830000	1240000	1430000	1680000	1450000	0.00203523	0.00577792
706	Syringetin	0.0211634	0.0699336	pme3401	346.07	Negative	[M-H]-	345	330	5.78	Syringetin	Flavonol	C11620	256000	276000	188000	240000	385000	273000	436000	364667	157000	117000	188000	154000	131000	143000	123000	132333	232000	198000	235000	221667	0.00203778	0.00577792
529	7-O-Methyleriodictyol	0.0421897	0.0368285	pme1600	302.08	Positive	[M+H]+	303.1	167	6.28	7-O-Methyleriodictyol	Flavanone	-	97800	100000	91500	96433.3	178000	164000	171000	171000	136000	103000	153000	130667	60100	79300	113000	84133.3	112000	117000	120000	116333	0.00205762	0.00581611
673	trans,trans-Muconic acid	-0.0428395	0.0293905	pme3207	142.03	Negative	[M-H]-	141	59	0.69	trans,trans-Muconic acid	Organic acids and derivatives	-	489000	508000	737000	578000	321000	264000	266000	283667	263000	247000	241000	250333	344000	370000	383000	365667	439000	509000	511000	486333	0.00211407	0.00595725
893	Magnolol	-0.0468902	0.0170527	pmf0563	266.13	Positive	[M+H]+	267.1	197	8.49	Magnolol	Phenylpropanoids	C10651	83900	109000	78900	90600	9	41100	9	13706	24100	9	24500	16203	33500	58600	35600	42566.7	46900	41700	47600	45400	0.00212566	0.00597148
686	6-Hydroxydaidzein	0.0454643	-0.00805058	pme3258	270.05	Negative	[M-H]-	269	241	4.48	6-Hydroxydaidzein	Isoflavone	C14314	25600	15700	21000	20766.7	35500	39500	40200	38400	38500	34000	37800	36766.7	28600	34300	24100	29000	31300	33300	28900	31166.7	0.00218898	0.0061305
738	6,8-di-C-glucoside Apigenine	0.0396455	0.0240096	pmf0012	594.16	Positive	[M+H]+	595.2	457.2	3.18	6,8-di-C-glucoside Apigenine	Flavone	-	11700000	11900000	11600000	1.17333e+07	14600000	14700000	15200000	1.48333e+07	14200000	13700000	12100000	1.33333e+07	11900000	12800000	11200000	1.19667e+07	12300000	13200000	14500000	1.33333e+07	0.00221061	0.00613776
848	Aloin A	-0.0419151	-0.0358926	pmf0422	418.13	Positive	[M+H]+	419.1	239	4.58	Aloin A	Quinones	C10305	1130000	1500000	1190000	1.27333e+06	593000	717000	574000	628000	913000	1100000	1110000	1041000	1140000	1150000	1430000	1240000	1030000	1070000	1010000	1.03667e+06	0.00221142	0.00613776
370	L-Kynurenine	0.00491134	0.0114764	pme0025	208.08	Positive	[M+H]+	209.1	146	1.92	L-Kynurenine	Amino acid and derivatives	C00328	165000	172000	204000	180333	284000	360000	349000	331000	250000	216000	287000	251000	228000	233000	261000	240667	622000	681000	770000	691000	0.00221174	0.00613776
47	Ribulose-5-phosphate	0.0214382	-0.0629527	pma6455	230.02	Negative	[M-H]-	229	97	0.86	Ribulose-5-phosphate	Carbohydrates	C00117	115000	122000	128000	121667	145000	221000	149000	171667	246000	272000	219000	245667	195000	219000	214000	209333	177000	223000	196000	198667	0.00226488	0.00626616
303	Peonidin O-malonylhexoside	0.0344207	0.0137092	pmb2961	548.1	Negative	[M-H]-	547.1	503.1	3	Peonidin O-malonylhexoside	Anthocyanins	-	94200	67000	79000	80066.7	171000	171000	130000	157333	80700	81700	92400	84933.3	99000	101000	136000	112000	54200	75700	51600	60500	0.00228539	0.00630381
773	Schizandrin	-0.0451284	0.0050092	pmf0166	432.51	Positive	[M+H]+	433.2	415.2	7.38	Schizandrin	Phenylpropanoids	C17064	160000	174000	132000	155333	83100	96900	97400	92466.7	117000	118000	122000	119000	120000	129000	107000	118667	108000	134000	122000	121333	0.00231363	0.00636249
89	Aminopurine	-0.0162405	-0.0652708	pmb0374	135.1	Positive	[M+H]+	136.1	118.9	1.82	Aminopurine	Others	-	8110000	8810000	8700000	8540000	6720000	7370000	8040000	7.37667e+06	10400000	9530000	7970000	9300000	10600000	12300000	13200000	1.20333e+07	10100000	9760000	9580000	9.81333e+06	0.00232795	0.00638262
354	LysoPC 18:0	0.0337131	0.0454737	pmd0136	523.36	Positive	[M+H]+	524.4	184	9.91	LysoPC 18:0	Lipids	-	977000	818000	1180000	991667	3080000	1930000	2120000	2.37667e+06	940000	792000	840000	857333	1160000	853000	1380000	1131000	1340000	1200000	1410000	1.31667e+06	0.00245074	0.00669919
38	Eriodictyol C-hexoside	0.0280659	0.0587433	pma6229	450.1	Positive	[M+H]+	451.1	331.1	3.37	Eriodictyol C-hexoside	Flavone	-	3380000	3280000	2650000	3.10333e+06	5790000	3800000	5660000	5.08333e+06	2410000	2590000	2200000	2400000	2300000	2660000	2850000	2.60333e+06	3460000	3280000	2690000	3.14333e+06	0.00252529	0.00688236
219	LysoPC 18:1	-0.0312513	0.0197522	pmb0882	521.1	Positive	[M+H]+	522.1	504.2	9.07	LysoPC 18:1	Lipids	-	19700000	15600000	20700000	1.86667e+07	9750000	11200000	11400000	1.07833e+07	15500000	11500000	13600000	1.35333e+07	11800000	12200000	10700000	1.15667e+07	12400000	18600000	6460000	1.24867e+07	0.00257629	0.00700046
27	Cinnamoyl tyramine	-0.0439473	-0.00385671	pma2172	267	Positive	[M+H]+	268	121	5.94	Cinnamoyl tyramine	Alkaloids	-	147000	142000	138000	142333	101000	88600	89000	92866.7	81600	117000	97400	98666.7	150000	121000	128000	133000	124000	122000	107000	117667	0.00259438	0.00701659
17	Tricetin O-malonylhexoside	0.0377411	0.0348746	pma0795	550	Positive	[M+H]+	551	303.1	4.56	Tricetin O-malonylhexoside	Flavone	-	2870000	2890000	2980000	2.91333e+06	3780000	3870000	4390000	4.01333e+06	3240000	2670000	3270000	3060000	2880000	3250000	2990000	3040000	2730000	3470000	3140000	3.11333e+06	0.0025976	0.00701659
437	4-Ethylbenzoic acid	0.018916	-0.0685418	pme0289	150.07	Positive	[M+H]+	151.1	79	5.93	4-Ethylbenzoic acid	Organic acids and derivatives	-	44000	45700	46800	45500	87100	71000	97000	85033.3	153000	212000	119000	161333	123000	177000	160000	153333	93900	85900	85500	88433.3	0.00262776	0.00706992
630	5-Hydroxytryptophol	0.0407274	0.0215082	pme2836	177.08	Positive	[M+H]+	178.1	160	2.95	5-Hydroxytryptophol	Indole derivatives	-	272000	259000	262000	264333	400000	457000	479000	445333	326000	396000	292000	338000	338000	262000	253000	284333	291000	239000	381000	303667	0.00264023	0.00706992
594	A-Ketoglutaric acid	0.0400428	-0.00939842	pme2380	146.02	Negative	[M-H]-	145	101	1.14	A-Ketoglutaric acid	Organic acids and derivatives	-	175000	197000	200000	190667	234000	231000	279000	248000	248000	255000	273000	258667	200000	202000	211000	204333	172000	195000	172000	179667	0.00264057	0.00706992
196	Pyridoxine O-feruloyl hexoside	0.0416614	0.0373156	pmb0803	507.1	Positive	[M+H]+	508.1	152.4	3.22	Pyridoxine O-feruloyl hexoside	Vitamins and derivatives	-	284000	307000	171000	254000	901000	537000	984000	807333	357000	342000	368000	355667	321000	344000	387000	350667	378000	405000	468000	417000	0.00269652	0.0071986
859	Peimine	0.0443853	0.0214985	pmf0455	431.34	Positive	[M+H]+	432.3	415	3.4	Peimine	Alkaloids	C10830	2520000	1830000	2130000	2160000	3650000	3350000	3570000	3.52333e+06	3060000	2610000	3000000	2890000	2000000	2640000	2730000	2.45667e+06	2740000	2700000	3290000	2910000	0.00275422	0.00733121
167	8-C-hexosyl chrysoeriol O-hexoside	0.0424436	0.0411947	pmb0696	624	Positive	[M+H]+	625	463	3.46	8-C-hexosyl chrysoeriol O-hexoside	Flavone	-	43600000	42900000	43900000	4.34667e+07	57900000	49200000	57300000	54800000	46900000	45900000	48800000	47200000	40700000	43800000	44900000	4.31333e+07	46000000	45800000	49600000	4.71333e+07	0.00287645	0.00762875
684	Biochanin A	0.0241879	-0.0598069	pme3250	284.07	Positive	[M+H]+	285	270	7	Biochanin A	Isoflavone	C00814	143000	118000	138000	133000	224000	232000	199000	218333	283000	194000	287000	254667	273000	267000	341000	293667	217000	190000	216000	207667	0.0028829	0.00762875
150	Chrysoeriol C-hexosyl-O-rhamnoside	0.0180173	0.0605336	pmb0661	608.1	Positive	[M+H]+	609.1	463.3	3.87	Chrysoeriol C-hexosyl-O-rhamnoside	Flavone	-	256000	254000	219000	243000	301000	274000	344000	306333	181000	183000	208000	190667	171000	197000	98200	155400	107000	214000	202000	174333	0.00289107	0.00762875
430	2-Methylsuccinic acid	-0.0242563	-0.0320988	pme0267	132.04	Negative	[M-H]-	131	87	2.12	2-Methylsuccinic acid	Organic acids and derivatives	-	3720000	3500000	4210000	3810000	2830000	3310000	3050000	3.06333e+06	3780000	4040000	4240000	4020000	4180000	4120000	4110000	4.13667e+06	4970000	4890000	4980000	4.94667e+06	0.00291948	0.0076815
178	Tricin 5-O-rutinoside	0.0420787	0.0426251	pmb0733	638.1	Positive	[M+H]+	639.1	331.4	4.07	Tricin 5-O-rutinoside	Flavone	-	17100000	16700000	14900000	1.62333e+07	26200000	20000000	24900000	23700000	19300000	17000000	18700000	1.83333e+07	15600000	15200000	16500000	1.57667e+07	17900000	16600000	16900000	1.71333e+07	0.00293266	0.00769401
680	Calycosin	0.032415	0.0300717	pme3233	284.07	Positive	[M+H]+	285	270	5	Calycosin	Isoflavone	C01562	51200	56300	45900	51133.3	145000	148000	191000	161333	70500	9	86500	52336.3	91000	84800	93900	89900	70800	108000	126000	101600	0.00298632	0.00779811
287	3-O-Feruloyl quinic acid glucoside	0.0421637	0.0268113	pmb2833	530	Negative	[M-H]-	529	193.1	2.13	3-O-Feruloyl quinic acid glucoside	Organic acids and derivatives	-	75000	64400	65500	68300	109000	99000	108000	105333	80100	82700	77600	80133.3	60800	89300	68100	72733.3	72400	72500	58300	67733.3	0.00298942	0.00779811
158	C-hexosyl-apigenin O-p-coumaroylhexoside	0.0111768	-0.0632843	pmb0680	740.2	Positive	[M+H]+	741.2	147.3	3.97	C-hexosyl-apigenin O-p-coumaroylhexoside	Flavone	-	117000	116000	129000	120667	127000	112000	157000	132000	175000	189000	214000	192667	213000	191000	166000	190000	140000	165000	113000	139333	0.0030167	0.00784687
642	Troxerutin (Trihydroxyethyl rutin)	0.0305245	0.0573936	pme2977	346.25	Positive	[M+H]+	347.3	285	6.66	Troxerutin (Trihydroxyethyl rutin)	Flavonol	-	38300	53500	44500	45433.3	78900	57100	64800	66933.3	39800	42000	41100	40966.7	35300	36900	40000	37400	43900	44300	45300	44500	0.00307167	0.00796267
830	Isorhamnetin 3-O-glucoside	0.0322121	0.0546667	pmf0375	478.11	Positive	[M+H]+	479.1	317	4.18	Isorhamnetin 3-O-glucoside	Flavonoid	-	2510000	2440000	2050000	2.33333e+06	4090000	3010000	3720000	3.60667e+06	2190000	1770000	2300000	2.08667e+06	1790000	2410000	2270000	2.15667e+06	2340000	2350000	2330000	2340000	0.00308132	0.00796267
57	6-Hydroxymethylherniarin	0.0125345	-0.0376936	pma6599	206.1	Positive	[M+H]+	207.1	85	3.31	6-Hydroxymethylherniarin	Phenylpropanoids	-	3950000	3910000	3970000	3.94333e+06	4260000	4110000	4350000	4240000	3960000	4290000	3800000	4.01667e+06	4510000	4540000	4620000	4.55667e+06	4110000	4100000	4140000	4.11667e+06	0.00308739	0.00796267
600	Lithospermic acid	0.0426574	-0.0372652	pme2507	538.11	Negative	[M-H]-	537.5	294.5	4.35	Lithospermic acid	Organic acids and derivatives	C08745	15600	15000	22000	17533.3	43500	48000	56300	49266.7	45300	69800	48700	54600	37500	40000	51600	43033.3	31300	34100	29600	31666.7	0.00314297	0.00808319
10	o-Anisic acid	-0.0434925	0.0122579	pma0675	152.05	Positive	[M+H]+	153	135	2.93	o-Anisic acid	Organic acids and derivatives	-	567000	534000	576000	559000	316000	290000	209000	271667	418000	388000	277000	361000	445000	280000	368000	364333	384000	382000	297000	354333	0.00322201	0.00826319
460	Vanillin	-0.0402888	0.00441227	pme0413	152.05	Negative	[M-H]-	151	136	4	Vanillin	Organic acids and derivatives	C00755	574000	447000	386000	469000	312000	263000	285000	286667	275000	272000	231000	259333	421000	491000	410000	440667	354000	330000	382000	355333	0.00330254	0.008446
53	Velutin	0.0451127	0.0275701	pma6558	314.08	Negative	[M-H]-	313.1	298.1	7.22	Velutin	Flavone	-	719000	609000	502000	610000	1620000	1160000	1350000	1.37667e+06	712000	761000	1100000	857667	758000	700000	890000	782667	651000	658000	789000	699333	0.00332311	0.00847485
142	Luteolin C-hexoside	0.029129	0.0632743	pmb0644	448.1	Positive	[M+H]+	449.1	299.2	3.45	Luteolin C-hexoside	Flavone	-	1460000	1250000	1250000	1320000	2180000	1500000	2270000	1.98333e+06	1220000	1040000	1180000	1.14667e+06	1030000	986000	1050000	1022000	1230000	1300000	1400000	1310000	0.00338407	0.00860629
145	Isorhamnetin C-hexoside	0.0456403	0.0287686	pmb0648	478.1	Positive	[M+H]+	479.1	383.5	3.53	Isorhamnetin C-hexoside	Flavone	-	721000	652000	604000	659000	1050000	900000	1180000	1.04333e+06	862000	823000	866000	850333	567000	646000	790000	667667	723000	736000	729000	729333	0.0034004	0.00861318
584	L-Gulonic-γ-lactone	-0.0230932	-0.00745278	pme2253	178.05	Negative	[M-H]-	177.1	59	0.79	L-Gulonic-γ-lactone	Others	C01040	1210000	1070000	1060000	1.11333e+06	760000	760000	857000	792333	963000	821000	730000	838000	1020000	1050000	982000	1.01733e+06	630000	551000	479000	553333	0.00340565	0.00861318
740	Scopolin	0.0458596	-0.00319492	pmf0014	354.31	Positive	[M+H]+	355.1	193	3.01	Scopolin	Phenylpropanoids	C01527	1480000	1820000	1690000	1.66333e+06	2910000	4310000	3320000	3.51333e+06	2560000	3420000	3180000	3.05333e+06	1960000	2240000	2300000	2.16667e+06	2140000	2210000	1930000	2.09333e+06	0.00343966	0.00867516
820	(-)-Epiafzelechin	-0.0437821	0.0202044	pmf0345	274.08	Positive	[M+H]+	275.1	107	3.74	(-)-Epiafzelechin	Polyphenol	C12128	576000	496000	525000	532333	288000	377000	254000	306333	341000	354000	295000	330000	284000	389000	420000	364333	419000	364000	379000	387333	0.00357485	0.00899128
836	Batatasin III	0.0465962	0.00556729	pmf0390	244.11	Negative	[M-H]-	243.1	227	6.24	Batatasin III	Others	-	19500	18000	18500	18666.7	29300	31000	28500	29600	25300	25700	25900	25633.3	21700	17000	26600	21766.7	22300	19300	24200	21933.3	0.00363622	0.00912051
732	2-(dimethylamino)guanosine	-0.0450216	-0.00487257	pme3967	311.12	Positive	[M+H]+	312	180	2.18	2-(dimethylamino)guanosine	Nucleotide and derivates	-	543000	519000	577000	546333	282000	372000	292000	315333	348000	369000	312000	343000	382000	485000	581000	482667	433000	509000	436000	459333	0.00380234	0.00951106
688	Kaempferol 3-O-galactoside (Trifolin)	-0.0176803	0.0583047	pme3267	448.1	Negative	[M-H]-	447	285	3.86	Kaempferol 3-O-galactoside (Trifolin)	Flavonol	C12626	404000	502000	498000	468000	439000	326000	451000	405333	154000	245000	275000	224667	344000	303000	354000	333667	348000	380000	342000	356667	0.00385816	0.00962431
395	L-Carnosine	-0.0322062	-0.0324759	pme0116	226.11	Positive	[M+H]+	227.2	156	0.72	L-Carnosine	Amino acid and derivatives	C00386	1610000	1450000	1710000	1590000	1080000	1390000	1030000	1.16667e+06	1230000	1340000	1110000	1.22667e+06	1580000	1770000	1860000	1.73667e+06	1230000	1160000	1260000	1.21667e+06	0.00394675	0.0097942
298	Caftaric acid	-0.0416516	-0.0032757	pmb2933	312.1	Negative	[M-H]-	311.1	149.1	2.16	Caftaric acid	Phenylpropanoids	-	457000	521000	420000	466000	267000	353000	339000	319667	370000	355000	353000	359333	437000	438000	411000	428667	525000	526000	474000	508333	0.00394772	0.0097942
674	Glycitin	-0.012989	-0.0523266	pme3208	446.12	Negative	[M-H]-	445	283	3.54	Glycitin	Isoflavone	C16195	130000	153000	115000	132667	77300	106000	96600	93300	164000	161000	177000	167333	157000	116000	140000	137667	106000	118000	109000	111000	0.00400955	0.00992066
495	Nicotinic acid adenine dinucleotide	-0.0436067	-0.0207175	pme1363	663.11	Negative	[M-H]-	662.1	540.1	1.17	Nicotinic acid adenine dinucleotide	Nucleotide and derivates	C00003	741000	910000	696000	782333	294000	273000	281000	282667	591000	484000	492000	522333	477000	871000	697000	681667	533000	518000	493000	514667	0.00404461	0.00998036
117	Luteolin 3',7-di-O-glucoside	0.0241382	0.0666743	pmb0588	610.1	Positive	[M+H]+	611.1	449.3	3.32	Luteolin 3',7-di-O-glucoside	Flavone	-	2780000	2100000	2360000	2.41333e+06	3360000	2740000	3530000	3210000	1900000	1900000	2260000	2020000	1480000	1940000	2090000	1.83667e+06	2160000	2440000	2560000	2.38667e+06	0.00408316	0.0100203
218	LysoPE 18:1	0.00249195	0.0633681	pmb0877	479.1	Positive	[M+H]+	480.1	339.9	8.87	LysoPE 18:1	Lipids	-	387000	256000	464000	369000	598000	419000	394000	470333	170000	164000	151000	161667	191000	134000	229000	184667	490000	524000	554000	522667	0.00408455	0.0100203
140	6-C-hexosyl luteolin O-pentoside	0.0127482	0.0719773	pmb0636	580.1	Positive	[M+H]+	581.1	431.3	3.18	6-C-hexosyl luteolin O-pentoside	Flavone	-	5370000	4910000	4780000	5020000	5780000	4690000	6560000	5.67667e+06	4070000	3210000	4140000	3.80667e+06	3150000	3510000	3570000	3410000	3910000	4290000	3960000	4.05333e+06	0.00410183	0.0100203
13	Naringenin C-hexoside	0.0474449	-0.00886103	pma0724	434.1	Positive	[M+H]+	435.1	285.1	3.79	Naringenin C-hexoside	Flavone	-	8740000	8620000	8430000	8.59667e+06	12900000	11500000	12400000	1.22667e+07	12200000	11400000	12200000	1.19333e+07	9350000	9240000	12100000	10230000	9900000	9180000	10300000	9.79333e+06	0.00411317	0.0100203
136	6-C-hexosyl-luteolin O-hexoside	0.0311509	0.0546983	pmb0624	610.1	Positive	[M+H]+	611.1	431.3	3.09	6-C-hexosyl-luteolin O-hexoside	Flavone	-	2380000	2390000	2300000	2.35667e+06	2990000	2930000	3930000	3.28333e+06	2270000	2360000	2300000	2310000	1520000	2060000	2040000	1.87333e+06	2480000	2250000	2500000	2410000	0.00411568	0.0100203
492	Xanthosine	0.00695202	-0.0620293	pme1296	284.08	Positive	[M+H]+	285.1	153	1.75	Xanthosine	Nucleotide and derivates	C01762	2240000	2260000	2410000	2.30333e+06	2400000	2270000	2810000	2.49333e+06	2780000	2640000	2650000	2690000	2980000	3210000	3650000	3280000	2410000	2590000	2450000	2.48333e+06	0.00413176	0.0100327
235	Tricin 4'-O-syringic acid	0.0377795	0.0231857	pmb1466	510.2	Positive	[M+H]+	511.2	331.1	6.38	Tricin 4'-O-syringic acid	Flavone	-	34300	29100	25600	29666.7	40600	48700	46200	45166.7	42400	38300	36900	39200	27000	24100	34800	28633.3	41200	33100	42600	38966.7	0.0043857	0.0106211
253	MGMG (18:2) isomer2	-0.00739254	0.00748445	pmb2383	533.1	Positive	[M+H]+	534.1	337.7	9.04	MGMG (18:2) isomer2	Lipids	-	3360000	3150000	3060000	3190000	3000000	3290000	3200000	3.16333e+06	2450000	1980000	2250000	2.22667e+06	3230000	3070000	3980000	3.42667e+06	2870000	1970000	2310000	2.38333e+06	0.00441782	0.0106706
225	N-Feruloyl putrescine	0.0459775	0.0251378	pmb0907	264.1	Positive	[M+H]+	265.1	177.1	2.29	N-Feruloyl putrescine	Phenolamides	C10497	1710000	1730000	1670000	1.70333e+06	3030000	2450000	2880000	2.78667e+06	1900000	1990000	2400000	2.09667e+06	1610000	2190000	2090000	1.96333e+06	1970000	1930000	1880000	1.92667e+06	0.00451201	0.0108693
43	O-methylChrysoeriol 8-C-hexoside	0.0444717	-0.0193557	pma6360	476.1	Positive	[M+H]+	477.1	297.2	4.06	O-methylChrysoeriol 8-C-hexoside	Flavone	-	446000	381000	395000	407333	670000	634000	564000	622667	543000	546000	673000	587333	522000	592000	578000	564000	447000	545000	514000	502000	0.00453251	0.0108899
624	4-Hydroxy-2-oxoglutaric acid	-0.0297472	0.0106077	pme2761	162.02	Negative	[M-H]-	161	73	0.95	4-Hydroxy-2-oxoglutaric acid	Organic acids and derivatives	C01127	802000	896000	876000	858000	713000	727000	698000	712667	695000	725000	685000	701667	817000	776000	707000	766667	575000	731000	645000	650333	0.00456303	0.0109345
18	Chrysin O-malonylhexoside	0.0451865	-0.0182578	pma0825	502	Positive	[M+H]+	503	255	5.24	Chrysin O-malonylhexoside	Flavone	-	9	93200	96100	63103	187000	198000	187000	190667	137000	148000	170000	151667	133000	146000	163000	147333	124000	128000	130000	127333	0.00470266	0.0112396
562	L-Alanine	-0.0399194	-0.00983122	pme1987	89.05	Negative	[M-H]-	88	71	0.78	L-Alanine	Amino acid and derivatives	C00041	42000	35100	40200	39100	21100	22800	20500	21466.7	30400	25000	28500	27966.7	39100	25700	35700	33500	28600	29000	18700	25433.3	0.0047867	0.0113815
677	Isoliquiritigenin	0.0435419	0.0295354	pme3215	256.07	Negative	[M-H]-	255	135	6.09	Isoliquiritigenin	Flavanone	C08650	11000	8590	10000	9863.33	27600	20900	18000	22166.7	13500	14000	17500	15000	12400	7950	12900	11083.3	16200	10400	13300	13300	0.00478696	0.0113815
204	LysoPC 16:1 (2n isomer)	-0.0385108	0.0415866	pmb0848	493.3	Positive	[M+H]+	494.3	184.2	7.88	LysoPC 16:1 (2n isomer)	Lipids	-	49600000	32900000	57100000	4.65333e+07	25700000	23800000	20100000	23200000	22900000	17800000	15700000	18800000	24900000	18300000	26800000	2.33333e+07	31200000	30800000	31500000	3.11667e+07	0.00485114	0.0115041
249	LysoPC 15:1	-0.00584315	-0.0727365	pmb2260	479.1	Positive	[M+H]+	480.1	184.5	7.76	LysoPC 15:1	Lipids	-	293000	267000	381000	313667	275000	337000	277000	296333	451000	396000	352000	399667	433000	497000	516000	482000	344000	374000	382000	366667	0.00499337	0.0118107
115	Chrysoeriol O-sinapoylhexoside	-0.0383736	0.043819	pmb0579	668	Positive	[M+H]+	669	207	4.92	Chrysoeriol O-sinapoylhexoside	Flavone	-	21000000	16000000	13000000	1.66667e+07	10300000	7340000	8260000	8.63333e+06	5740000	5220000	9250000	6.73667e+06	10200000	8740000	9480000	9.47333e+06	11600000	10800000	11800000	11400000	0.00522595	0.0123289
328	Homovanilloyl quinic acid	0.0465354	0.010986	pmb3056	356.1	Negative	[M-H]-	355.1	121.1	1.89	Homovanilloyl quinic acid	Organic acids and derivatives	-	44000	38300	30700	37666.7	82100	74000	81200	79100	51000	63600	86200	66933.3	58000	46600	46200	50266.7	57300	52900	65100	58433.3	0.00543311	0.0127846
734	Hypoxanthine-9-β-D-arabinofuranoside	-0.00254701	-0.0739341	pme3983	268.08	Positive	[M+H]+	269.1	137	1.49	Hypoxanthine-9-β-D-arabinofuranoside	Nucleotide and derivates	-	694000	581000	635000	636667	493000	582000	570000	548333	1130000	1190000	785000	1035000	864000	1260000	1280000	1.13467e+06	729000	770000	729000	742667	0.00554263	0.0130088
222	Punicic acid	-0.041553	-0.0232673	pmb0889	278.3	Positive	[M+H]+	279.3	95.1	8.96	Punicic acid	Lipids	C08364	16300000	19600000	14600000	1.68333e+07	7170000	8870000	8940000	8.32667e+06	12600000	10900000	9100000	1.08667e+07	12900000	16600000	20000000	16500000	12700000	12100000	12200000	1.23333e+07	0.00566899	0.0132712
499	Pyridoxine	0.00189779	-0.00327545	pme1383	169.07	Positive	[M+H]+	170.1	134.1	1.16	Pyridoxine	Vitamins and derivatives	C00314	467000	456000	410000	444333	596000	632000	683000	637000	588000	660000	573000	607000	570000	717000	741000	676000	1240000	1330000	1340000	1.30333e+06	0.00572553	0.0133693
91	O-Feruloyl 4-hydroxylcoumarin	0.0403584	0.0305296	pmb0382	338.1	Positive	[M+H]+	339.1	177.2	3.88	O-Feruloyl 4-hydroxylcoumarin	Phenylpropanoids	-	8210000	9050000	8390000	8550000	11600000	10600000	14100000	12100000	10000000	10700000	9920000	1.02067e+07	9020000	7810000	8210000	8.34667e+06	7750000	10100000	10000000	9.28333e+06	0.00585725	0.0136125
754	Campesterol	0.0417653	0.0123098	pmf0073	400.37	Negative	[M-H]-	399.4	235	12.28	Campesterol	Sterides	C01789	1370000	1430000	1390000	1.39667e+06	1600000	1630000	1560000	1.59667e+06	1490000	1550000	1480000	1.50667e+06	1440000	1360000	1520000	1440000	1450000	1470000	1580000	1500000	0.00585947	0.0136125
64	Benzamide	0.0433037	-0.00552803	pmb0069	121	Positive	[M+H]+	122	105	2.26	Benzamide	Others	C09815	382000	472000	301000	385000	1340000	850000	1070000	1.08667e+06	1130000	850000	1450000	1.14333e+06	702000	597000	800000	699667	879000	913000	952000	914667	0.00601866	0.0139468
480	6-hydroxynicotinic acid	0.0368455	-0.0337802	pme1137	139.03	Positive	[M+H]+	140	94	1.47	6-hydroxynicotinic acid	Vitamins and derivatives	C01020	213000	134000	209000	185333	402000	292000	290000	328000	431000	388000	447000	422000	305000	228000	379000	304000	222000	252000	268000	247333	0.00618318	0.0142918
146	C-hexosyl-apigenin O-pentoside	0.0286932	0.0468674	pmb0652	564.1	Positive	[M+H]+	565.1	433.3	3.6	C-hexosyl-apigenin O-pentoside	Flavone	-	4520000	4430000	4750000	4.56667e+06	5370000	5530000	5960000	5620000	4890000	4110000	6040000	5.01333e+06	3600000	3590000	3290000	3.49333e+06	4190000	4260000	4920000	4.45667e+06	0.00642254	0.0148075
121	Chrysoeriol O-hexosyl-O-pentoside	-0.0344648	0.0056806	pmb0601	594.1	Positive	[M+H]+	595.1	301.4	4.12	Chrysoeriol O-hexosyl-O-pentoside	Flavone	-	139000	158000	147000	148000	96700	98600	123000	106100	96400	103000	50400	83266.7	128000	149000	146000	141000	109000	105000	137000	117000	0.00646927	0.0148777
907	Purpurin	-0.0287434	0.0122141	pmf0601	256.04	Negative	[M-H]-	255	227	7.18	Purpurin	Quinones	C10395	178000	172000	191000	180333	139000	167000	127000	144333	111000	128000	100000	113000	141000	175000	180000	165333	121000	134000	132000	129000	0.00656027	0.0150491
255	LysoPC 17:0	0.0278426	0.0342783	pmb2406	509.1	Positive	[M+H]+	510.1	184.4	9.34	LysoPC 17:0	Lipids	-	799000	650000	948000	799000	1430000	1100000	1390000	1.30667e+06	723000	599000	673000	665000	884000	734000	1160000	926000	563000	855000	947000	788333	0.00669162	0.0153119
42	Chrysin C-hexoside	0.0400516	-0.0106581	pma6353	416.2	Positive	[M+H]+	417.2	297.1	4	Chrysin C-hexoside	Flavone	-	556000	581000	548000	561667	849000	1150000	841000	946667	789000	925000	914000	876000	769000	748000	657000	724667	596000	894000	509000	666333	0.00684295	0.015619
457	2-Methoxybenzoic acid	-0.0435471	-0.0158268	pme0395	152.05	Positive	[M+H]+	153	92	4.16	2-Methoxybenzoic acid	Organic acids and derivatives	-	360000	351000	346000	352333	252000	236000	295000	261000	315000	305000	276000	298667	365000	304000	343000	337333	328000	297000	320000	315000	0.00693949	0.0157721
627	4-Nitrophenol	0.0453954	0.0107639	pme2828	139.03	Positive	[M+H]+	140	99	0.63	4-Nitrophenol	Others	C00870	2980000	3040000	3090000	3.03667e+06	5140000	4520000	5010000	4890000	3740000	3610000	3950000	3.76667e+06	3220000	3470000	4750000	3.81333e+06	3680000	3590000	3410000	3560000	0.00694455	0.0157721
722	Morin	0.034232	-0.0199153	pme3514	302.04	Negative	[M-H]-	301	151	5.11	Morin	Flavonol	C10105	728000	796000	733000	752333	959000	926000	955000	946667	896000	878000	762000	845333	967000	966000	856000	929667	829000	854000	810000	831000	0.00697408	0.0157998
48	5-O-p-Coumaroylquinic acid	0.0337808	0.0473951	pma6460	338	Negative	[M-H]-	337	163.1	3.26	5-O-p-Coumaroylquinic acid	Organic acids and derivatives	-	577000	548000	544000	556333	874000	649000	959000	827333	527000	555000	497000	526333	492000	575000	565000	544000	561000	549000	536000	548667	0.00717664	0.0162185
58	O-methylChrysoeriol 7-O-hexoside	0.0385338	0.0289233	pma6638	476.2	Positive	[M+H]+	477.2	315	5.3	O-methylChrysoeriol 7-O-hexoside	Flavone	-	230000	219000	190000	213000	290000	273000	269000	277333	264000	256000	207000	242333	198000	210000	205000	204333	226000	221000	192000	213000	0.00722525	0.016288
217	LysoPE 16:0	0.00248275	0.0353306	pmb0876	453.2	Positive	[M+H]+	454.2	313.3	8.74	LysoPE 16:0	Lipids	-	7520000	4880000	10600000	7.66667e+06	18700000	12100000	11400000	1.40667e+07	4630000	3560000	3750000	3980000	6670000	3910000	6860000	5.81333e+06	26800000	27200000	26200000	2.67333e+07	0.00740954	0.0166623
101	N',N,N'-p-coumaroyl-cinnamoyl-caffeoyl spermidine	0.0161343	-0.0598072	pmb0492	583.2	Positive	[M+H]+	584.2	325	2.42	N',N,N'-p-coumaroyl-cinnamoyl-caffeoyl spermidine	Phenolamides	-	543000	642000	726000	637000	981000	753000	762000	832000	919000	964000	838000	907000	1000000	1080000	1350000	1.14333e+06	812000	815000	788000	805000	0.00751835	0.0168375
15	Tricin O-rhamnosyl-O-malonylhexoside	0.0437406	0.0163305	pma0779	724.2	Positive	[M+H]+	725.2	331.1	4.5	Tricin O-rhamnosyl-O-malonylhexoside	Flavone	-	350000	351000	311000	337333	694000	606000	702000	667333	391000	431000	530000	450667	373000	402000	622000	465667	526000	426000	469000	473667	0.00753992	0.0168375
693	Tricetin	-0.0374149	0.0325282	pme3300	302.04	Negative	[M-H]-	301	151	4.51	Tricetin	Flavone	C10192	2620000	1970000	2210000	2.26667e+06	1130000	1580000	1400000	1370000	929000	1040000	1280000	1083000	1880000	1680000	1080000	1.54667e+06	1560000	1270000	1390000	1.40667e+06	0.00754396	0.0168375
531	Isohemiphloin	0.039962	0.0098925	pme1611	434.12	Negative	[M-H]-	433.1	313	3.75	Isohemiphloin	Flavone	-	617000	637000	535000	596333	704000	738000	798000	746667	710000	774000	747000	743667	522000	659000	595000	592000	644000	646000	698000	662667	0.00756119	0.0168375
120	Chrysoeriol 7-O-rutinoside	-0.00894578	0.0703671	pmb0600	608.4	Positive	[M+H]+	609.4	301	4.08	Chrysoeriol 7-O-rutinoside	Flavone	-	2100000	1870000	2030000	2000000	2030000	1450000	1980000	1820000	1380000	1370000	1550000	1.43333e+06	1380000	1360000	1420000	1.38667e+06	1530000	1480000	1520000	1510000	0.00764077	0.0169733
705	Pelargonidin 3-O-beta-D-glucoside（Callistephin chloride)	-0.00355083	0.0620924	pme3392	433.1	Positive	Protonated	433.1	271	2.83	Pelargonidin 3-O-beta-D-glucoside（Callistephin chloride)	Anthocyanins	-	557000	479000	519000	518333	563000	538000	453000	518000	434000	329000	288000	350333	379000	278000	380000	345667	433000	531000	309000	424333	0.00770411	0.0170725
534	(+)-piperitol	0.0410555	0.00417002	pme1644	356.13	Positive	[M+H]+	357.1	268	6.59	(+)-piperitol	Terpene	-	32400	39300	41200	37633.3	47100	51700	50000	49600	39700	41800	45400	42300	41000	42400	42400	41933.3	35200	37500	36800	36500	0.00784294	0.0173123
342	Di-O-methylquercetin	-0.0375208	-0.0351509	pmb3894	330.1	Negative	[M-H]-	329.1	229.1	5.91	Di-O-methylquercetin	Flavonol	-	855000	964000	721000	846667	441000	582000	493000	505333	706000	707000	571000	661333	724000	954000	959000	879000	625000	631000	640000	632000	0.00786479	0.0173123
746	Oxymatrine	0.0343391	-0.00271732	pmf0042	264.18	Positive	[M+H]+	265.2	148	2.19	Oxymatrine	Alkaloids	C10749	9	28900	23400	17436.3	53800	45700	59200	52900	35200	22300	29300	28933.3	49900	41400	38900	43400	41300	37700	38800	39266.7	0.00788057	0.0173123
442	Ferulic acid	-0.00272197	-0.0532665	pme0305	194.06	Negative	[M-H]-	193.1	134	4.07	Ferulic acid	Phenylpropanoids	C01494	4180000	3910000	3850000	3980000	4160000	3880000	4330000	4.12333e+06	3960000	4600000	4720000	4.42667e+06	6170000	6610000	4840000	5.87333e+06	4480000	4560000	4480000	4.50667e+06	0.00788818	0.0173123
711	Butein	-0.0345246	0.0105914	pme3440	272.07	Positive	[M+H]+	273.1	136.9	5.49	Butein	Flavanone	C08578	54700	55000	61900	57200	21400	25600	31700	26233.3	45600	56800	26300	42900	26900	30400	32500	29933.3	35600	36000	34500	35366.7	0.00806738	0.0176631
147	di-C,C-hexosyl-apigenin	0.0069311	0.0728072	pmb0653	594.1	Positive	[M+H]+	595.1	463.1	3.68	di-C,C-hexosyl-apigenin	Flavone	-	3620000	3330000	3360000	3.43667e+06	3720000	3160000	4350000	3.74333e+06	2450000	2130000	2720000	2.43333e+06	1830000	2900000	1930000	2220000	2790000	2790000	3020000	2.86667e+06	0.00810878	0.0177113
807	Pterostilbene	0.0395997	0.0298845	pmf0299	256.11	Negative	[M-H]-	257.1	240	7.52	Pterostilbene	Others	C10287	9660	8370	10600	9543.33	15100	13100	15200	14466.7	10000	13500	9170	10890	9870	9180	9450	9500	8680	9420	8710	8936.67	0.00822775	0.0179069
669	Uridine 5'-monophosphate	-0.0294521	0.00230832	pme3188	324.04	Negative	[M-H]-	323	211	1.18	Uridine 5'-monophosphate	Nucleotide and derivates	C00105	75100	82100	55800	71000	29300	37700	30200	32400	58900	46500	49500	51633.3	45300	68000	58400	57233.3	116000	127000	101000	114667	0.00823756	0.0179069
563	Diethylglutarate	0.0257522	-0.0564283	pme2006	188.11	Positive	[M+H]+	189.1	87	6.32	Diethylglutarate	Organic acids and derivatives	-	12500	12800	16100	13800	17400	18400	28900	21566.7	22800	25400	24900	24366.7	28600	25000	29200	27600	16500	17400	18700	17533.3	0.00835674	0.0181228
709	6-Methoxy-7,8-DihydroxyCoumarin	-0.0380247	-0.0295462	pme3422	208.04	Negative	[M-H]-	207.1	192	3.56	6-Methoxy-7,8-DihydroxyCoumarin	Phenylpropanoids	C09265	132000	113000	161000	135333	52100	84300	64000	66800	124000	106000	128000	119333	139000	103000	114000	118667	89300	99800	104000	97700	0.00844599	0.018273
889	Podophyllotoxin	-0.0315251	0.039028	pmf0543	414.13	Positive	[M+H]+	415.1	145	5.96	Podophyllotoxin	Phenylpropanoids	C10874	66600	43900	55400	55300	25900	30500	34500	30300	9	9	32100	10706	32400	38400	34000	34933.3	27300	46700	30400	34800	0.00848072	0.0183047
100	N-p-Coumaroyl putrescine	0.0343473	-0.0275048	pmb0490	234.1	Positive	[M+H]+	235.1	146.8	2.29	N-p-Coumaroyl putrescine	Phenolamides	C18326	1380000	1560000	1340000	1.42667e+06	1830000	1760000	1530000	1.70667e+06	1750000	2020000	2030000	1.93333e+06	1500000	1570000	1650000	1.57333e+06	1450000	1390000	1590000	1.47667e+06	0.00852763	0.0183378
266	Lauric acid (C12:0)	-0.0295689	-0.0374486	pmb2640	200	Negative	[M-H]-	199	181	9.66	Lauric acid (C12:0)	Lipids	C02679	27400	31300	29700	29466.7	11600	24000	23600	19733.3	22300	23900	22100	22766.7	32400	32300	35200	33300	15500	23200	24500	21066.7	0.00853623	0.0183378
215	LysoPC 18:2 (2n isomer)	-0.0349339	0.0446746	pmb0873	519	Positive	[M+H]+	520	184.5	8.25	LysoPC 18:2 (2n isomer)	Lipids	-	5430000	3510000	6020000	4.98667e+06	3250000	2720000	2230000	2.73333e+06	2580000	2100000	1930000	2.20333e+06	2670000	1890000	2990000	2.51667e+06	3220000	3160000	3080000	3.15333e+06	0.00856975	0.0183666
164	Luteolin C-hexosyl-O-rhamnoside O-hexoside	0.0264256	0.0638498	pmb0691	756.1	Positive	[M+H]+	757.1	431.4	3.09	Luteolin C-hexosyl-O-rhamnoside O-hexoside	Flavone	-	2630000	1930000	1770000	2110000	3450000	2370000	3300000	3040000	1640000	1840000	1960000	1.81333e+06	1030000	1460000	1790000	1.42667e+06	1910000	1850000	2310000	2.02333e+06	0.0090689	0.0193909
93	5-Methoxy-N,N-dimethyltryptamine	-0.0422453	-0.0194461	pmb0426	218.1	Positive	[M+H]+	219.1	174.4	3.84	5-Methoxy-N,N-dimethyltryptamine	Alkaloids	C08309	164000	181000	169000	171333	112000	98400	102000	104133	174000	124000	140000	146000	132000	174000	168000	158000	171000	168000	154000	164333	0.00914225	0.0194681
154	Apigenin 6-C-pentoside	-0.0404273	0.0221693	pmb0673	402.1	Positive	[M+H]+	403.1	367.1	4.3	Apigenin 6-C-pentoside	Flavone	-	239000	250000	280000	256333	195000	174000	153000	174000	209000	171000	162000	180667	217000	167000	201000	195000	166000	198000	211000	191667	0.00914768	0.0194681
813	Nornicotine	0.0132857	-0.0556315	pmf0324	148.1	Positive	[M+H]+	149.1	80	1.24	Nornicotine	Alkaloids	C06524	597000	536000	541000	558000	606000	630000	719000	651667	618000	724000	692000	678000	756000	795000	977000	842667	531000	662000	552000	581667	0.00919902	0.0195099
369	2-Aminoethanesulfonic acid	-0.0365189	0.0344709	pme0024	125.02	Negative	[M-H]-	124	80	0.83	2-Aminoethanesulfonic acid	Organic acids and derivatives	C00245	64600	56800	63900	61766.7	39500	38300	33000	36933.3	41500	23400	38500	34466.7	32700	32800	51700	39066.7	36900	40400	42800	40033.3	0.00921005	0.0195099
784	Forchlorfenuron	0.0443827	0.0146269	pmf0230	247.05	Positive	[M+H]+	248.1	129	6.26	Forchlorfenuron	Others	C18604	81800	73700	79100	78200	371000	256000	208000	278333	127000	214000	138000	159667	119000	145000	190000	151333	143000	145000	149000	145667	0.00928538	0.019624
112	Syringetin 5-O-hexoside	0.0442772	0.0156487	pmb0569	508.2	Positive	[M+H]+	509.2	347.1	4.17	Syringetin 5-O-hexoside	Flavone	-	34000000	32900000	32800000	3.32333e+07	47100000	44300000	41800000	44400000	37600000	38300000	46400000	4.07667e+07	35100000	30700000	37500000	3.44333e+07	36100000	31900000	36100000	34700000	0.00941939	0.0197836
209	LysoPC 18:1 (2n isomer)	-0.0128295	0.0676506	pmb0859	521.4	Positive	[M+H]+	522.4	184	8.91	LysoPC 18:1 (2n isomer)	Lipids	-	5090000	3170000	5770000	4.67667e+06	5060000	4170000	3120000	4.11667e+06	2340000	1680000	1760000	1.92667e+06	2190000	1600000	2400000	2.06333e+06	4170000	4060000	4330000	4.18667e+06	0.00942353	0.0197836
63	DIMBOA glucoside	0.00130164	-0.0641107	pmb0064	373.1	Positive	[M+H]+	374.1	198.2	2.05	DIMBOA glucoside	Others	C04831	57300	55600	81400	64766.7	77300	82200	49600	69700	94900	78900	102000	91933.3	108000	106000	121000	111667	102000	77000	96200	91733.3	0.0094259	0.0197836
4	Sinapoyl malate	-0.01769	-0.0458002	pma0149	340.08	Positive	[M+H]+	341.1	207.1	2.28	Sinapoyl malate	Organic acids and derivatives	C02887	281000	355000	257000	297667	199000	200000	318000	239000	299000	230000	329000	286000	585000	483000	396000	488000	403000	357000	313000	357667	0.00961208	0.020128
400	5,6-Dihydro-5-methyluracil	0.0369706	-0.0355539	pme0152	128.06	Positive	[M+H]+	129.1	84	1.57	5,6-Dihydro-5-methyluracil	Nucleotide and derivates	C00906	574000	631000	553000	586000	922000	691000	909000	840667	927000	830000	891000	882667	794000	805000	962000	853667	824000	785000	623000	744000	0.00977815	0.020429
513	Kumatakenin	0.00576752	0.0714012	pme1502	314.08	Positive	[M+H]+	315.1	300	7.23	Kumatakenin	Flavonol	-	1220000	1240000	1050000	1170000	1360000	1080000	1220000	1220000	890000	849000	1010000	916333	947000	769000	927000	881000	914000	1010000	984000	969333	0.00984818	0.0205283
596	Diethanolamine	0.0407015	-0.00717016	pme2433	105.08	Positive	[M+H]+	106	88	0.79	Diethanolamine	Others	C06772	180000	160000	182000	174000	259000	261000	213000	244333	214000	238000	216000	222667	226000	191000	201000	206000	161000	156000	198000	171667	0.00994011	0.0206658
619	Indole-3-carboxaldehyde	0.0394541	-0.0258649	pme2723	145.05	Positive	[M+H]+	146.1	91	4.54	Indole-3-carboxaldehyde	Indole derivatives	C08493	324000	316000	361000	333667	528000	474000	450000	484000	380000	465000	461000	435333	417000	477000	525000	473000	377000	410000	430000	405667	0.00995943	0.0206658
80	Sinapoylcholine	0.0367286	0.0234061	pmb0242	310	Positive	Protonated	310	251	3.08	Sinapoylcholine	Alkaloids	C00933	1190000	901000	1350000	1147000	2290000	2930000	2130000	2450000	1760000	1100000	1290000	1.38333e+06	1200000	1930000	1180000	1.43667e+06	1540000	1220000	1530000	1430000	0.0100788	0.0208661
702	N-Acetylthreonine	-0.0378771	-0.0323256	pme3384	161.07	Positive	[M+H]+	162	74	1.16	N-Acetylthreonine	Amino acid and derivatives	-	247000	219000	285000	250333	176000	170000	149000	165000	259000	194000	219000	224000	235000	252000	258000	248333	198000	242000	204000	214667	0.0101507	0.0209675
778	Narcissoside	-0.0338925	0.0304266	pmf0179	624.17	Negative	[M-H]-	623.2	315.1	4.04	Narcissoside	Flavonoid	-	13100000	11700000	9900000	1.15667e+07	8100000	4490000	8410000	7000000	5990000	3150000	3830000	4.32333e+06	8100000	11600000	7180000	8960000	6120000	7730000	8030000	7.29333e+06	0.0102412	0.0211065
119	Isorhamnetin 5-O-hexoside	0.029023	0.0522419	pmb0595	478.2	Positive	[M+H]+	479.2	317.2	4.17	Isorhamnetin 5-O-hexoside	Flavonol	-	2740000	2570000	2270000	2.52667e+06	4370000	2860000	4400000	3.87667e+06	2320000	1800000	2260000	2.12667e+06	2190000	2600000	2550000	2.44667e+06	2490000	2520000	2470000	2.49333e+06	0.0104495	0.0214873
876	Azathioprine	0.042374	0.00882056	pmf0508	277.04	Positive	[M+H]+	278	142	3.19	Azathioprine	Nucleotide and derivates	C06837	65100	108000	63700	78933.3	146000	131000	167000	148000	108000	94200	114000	105400	96300	103000	126000	108433	101000	72800	108000	93933.3	0.0105679	0.021682
151	Luteolin 8-C-hexosyl-O-hexoside	0.0218861	0.054474	pmb0665	610.2	Positive	[M+H]+	611.2	465.1	3.78	Luteolin 8-C-hexosyl-O-hexoside	Flavone	-	22700000	23100000	23200000	23000000	27600000	21200000	29300000	2.60333e+07	21900000	26400000	21400000	2.32333e+07	16000000	16800000	16800000	1.65333e+07	20600000	20500000	21400000	2.08333e+07	0.010622	0.0217442
131	Eriodictiol 6-C-hexoside 8-C-hexoside-O-hexoside	-0.00340256	0.0706768	pmb0619	774.1	Positive	[M+H]+	775.1	612.9	2.67	Eriodictiol 6-C-hexoside 8-C-hexoside-O-hexoside	Flavone	-	164000	168000	188000	173333	190000	111000	214000	171667	91400	85900	55400	77566.7	56400	121000	76100	84500	120000	128000	128000	125333	0.010794	0.0220468
183	3-O-Feruloyl quinic acid	0.0400076	0.033154	pmb0752	368.1	Positive	[M+H]+	369.1	177.1	3.01	3-O-Feruloyl quinic acid	Organic acids and derivatives	C02572	4270000	3580000	2380000	3410000	7430000	5400000	8270000	7.03333e+06	4250000	6220000	4640000	5.03667e+06	3380000	4240000	2610000	3410000	3400000	5020000	5680000	4700000	0.0110287	0.0224758
22	Kaempferide	0.020199	0.0590512	pma1116	300.1	Positive	[M+H]+	301.1	286	4.13	Kaempferide	Flavonol	C10098	4730000	4690000	4690000	4.70333e+06	6490000	4810000	7020000	6.10667e+06	3300000	3430000	4350000	3.69333e+06	4000000	4230000	4560000	4.26333e+06	4110000	5180000	4900000	4730000	0.0110825	0.0225158
372	L-(-)-Tyrosine	0.0131657	-0.0659801	pme0030	181.07	Positive	[M+H]+	182.1	136.1	1.16	L-(-)-Tyrosine	Amino acid and derivatives	C00082	3700000	3960000	4040000	3900000	4750000	4560000	4630000	4.64667e+06	7670000	5310000	5500000	6160000	6750000	5500000	6880000	6.37667e+06	5110000	4990000	5070000	5.05667e+06	0.0110976	0.0225158
59	Isorhamnetin O-hexoside	0.0280762	0.0573925	pma6639	478.2	Positive	[M+H]+	479.2	317.2	4.17	Isorhamnetin O-hexoside	Flavonol	-	2700000	2780000	2300000	2.59333e+06	4760000	2960000	4050000	3.92333e+06	2370000	1790000	2350000	2170000	2010000	2540000	2320000	2290000	2430000	2520000	2650000	2.53333e+06	0.0111605	0.0225933
462	3-Hydroxy-4-methoxycinnamic acid	0.0278713	0.0561287	pme0423	194.06	Positive	[M+H]+	195.1	117	4.07	3-Hydroxy-4-methoxycinnamic acid	Phenylpropanoids	-	752000	703000	1100000	851667	1640000	1100000	1280000	1340000	770000	836000	669000	758333	564000	812000	671000	682333	873000	1060000	894000	942333	0.0113577	0.0229416
224	N'-Feruloyl putrescine	0.0436424	0.0202818	pmb0896	264.1	Positive	[M+H]+	265.1	177.5	2.33	N'-Feruloyl putrescine	Phenolamides	-	470000	440000	512000	474000	884000	706000	795000	795000	649000	454000	690000	597667	497000	643000	586000	575333	591000	503000	538000	544000	0.0121752	0.0245386
293	Kynurenic acid O-hexside	-0.0381282	0.0240625	pmb2867	351.1	Negative	[M-H]-	350.1	144.1	1.72	Kynurenic acid O-hexside	Organic acids and derivatives	-	43100	40300	40200	41200	26200	26300	17400	23300	22300	23600	19600	21833.3	22400	40000	23100	28500	24100	27600	44100	31933.3	0.0124125	0.0249616
210	LysoPC 12:1	-0.000340659	-0.0728139	pmb0862	439.1	Positive	[M+H]+	440.1	184.5	6.77	LysoPC 12:1	Lipids	-	29000	42400	36400	35933.3	31600	36700	31200	33166.7	75400	72000	40300	62566.7	55500	75700	72800	68000	39300	39000	50300	42866.7	0.0124572	0.0249966
544	3-Hydroxy-3-methyl butyric acid	0.028928	-0.0368853	pme1711	118.06	Negative	[M-H]-	117.1	59	2.03	3-Hydroxy-3-methyl butyric acid	Organic acids and derivatives	-	192000	227000	230000	216333	311000	268000	256000	278333	261000	270000	295000	275333	272000	314000	299000	295000	263000	250000	311000	274667	0.0129128	0.0258538
386	Cucurbitacin D	-0.00297102	-0.0591931	pme0063	516.31	Positive	[M+H]+	517.3	499	5.88	Cucurbitacin D	Terpene	C08796	450000	414000	437000	433667	406000	408000	482000	432000	444000	522000	513000	493000	632000	648000	505000	595000	492000	456000	442000	463333	0.0130471	0.0260657
208	LysoPE 18:1 (2n isomer)	0.00174373	0.0613596	pmb0856	479.5	Positive	[M+H]+	480.5	339.2	8.86	LysoPE 18:1 (2n isomer)	Lipids	-	15000000	8570000	18900000	1.41567e+07	23900000	16100000	13900000	1.79667e+07	6460000	5480000	5960000	5.96667e+06	7450000	4770000	8310000	6.84333e+06	19800000	20700000	21200000	2.05667e+07	0.0130808	0.0260759
169	6-C-hexosyl-chrysoeriol O-feruloylhexoside	0.0381277	-0.0315016	pmb0703	800.1	Positive	[M+H]+	801.1	445.3	3.96	6-C-hexosyl-chrysoeriol O-feruloylhexoside	Flavone	-	418000	368000	380000	388667	443000	545000	503000	497000	503000	512000	540000	518333	490000	416000	495000	467000	391000	435000	478000	434667	0.013309	0.0264237
537	Isovitexin 7-O-glucoside (Saponarin)	0.0368853	-0.0228509	pme1667	594.16	Positive	[M+H]+	595.2	415	3.36	Isovitexin 7-O-glucoside (Saponarin)	Flavonoid	C08064	14600000	14300000	13000000	1.39667e+07	16800000	18600000	18900000	18100000	19900000	19200000	22500000	2.05333e+07	15500000	13000000	19000000	1.58333e+07	14900000	16100000	16200000	1.57333e+07	0.0133131	0.0264237
409	N-Glycyl-L-leucine	-0.0384151	-0.0249506	pme0191	188.12	Positive	[M+H]+	189.1	86	1.91	N-Glycyl-L-leucine	Amino acid and derivatives	C02155	518000	543000	520000	527000	286000	381000	307000	324667	357000	470000	264000	363667	498000	499000	676000	557667	473000	458000	537000	489333	0.0136382	0.0269289
78	Xanthine	0.0423006	0.00534359	pmb0202	152	Positive	[M+H]+	153	110	1.18	Xanthine	Nucleotide and derivates	C00385	317000	263000	320000	300000	538000	573000	426000	512333	452000	378000	363000	397667	352000	345000	461000	386000	359000	366000	412000	379000	0.0136469	0.0269289
245	10-Formyl-THF	0.0355981	-0.0409602	pmb1912	473.2	Positive	[M+H]+	474.2	327	2.3	10-Formyl-THF	Organic acids and derivatives	C00234	1030000	1200000	1090000	1.10667e+06	1250000	1210000	1290000	1250000	1340000	1340000	1240000	1.30667e+06	1220000	1250000	1250000	1240000	1240000	1170000	1190000	1200000	0.0136562	0.0269289
174	Tricin O-malonylhexoside	0.035629	0.030154	pmb0720	578.1	Positive	[M+H]+	579.1	331.1	4.56	Tricin O-malonylhexoside	Flavone	-	38400000	37100000	33900000	3.64667e+07	41400000	38400000	44100000	41300000	40000000	37900000	39900000	3.92667e+07	34900000	34200000	35100000	3.47333e+07	33200000	34000000	36200000	3.44667e+07	0.0139308	0.0273702
149	C-hexosyl-luteolin O-p-coumaroylhexoside	0.0239378	-0.0571377	pmb0660	756.2	Positive	[M+H]+	757.2	147.1	3.73	C-hexosyl-luteolin O-p-coumaroylhexoside	Flavone	-	45100	71400	65800	60766.7	75000	98600	66500	80033.3	106000	122000	99800	109267	77500	92300	99500	89766.7	71900	54400	82900	69733.3	0.0139399	0.0273702
68	Caffeic aldehyde	-0.00355322	0.0488998	pmb0142	164.1	Positive	[M+H]+	165.1	95.2	6.04	Caffeic aldehyde	Phenylpropanoids	C10945	127000	113000	128000	122667	135000	131000	129000	131667	105000	86400	110000	100467	112000	107000	85500	101500	153000	167000	169000	163000	0.0140911	0.0276077
378	Adenine	0.0152608	-0.0622722	pme0040	135.05	Positive	[M+H]+	136.1	119	1.16	Adenine	Nucleotide and derivates	C00147	2130000	2320000	1710000	2.05333e+06	2210000	2390000	2460000	2.35333e+06	2900000	2540000	2390000	2610000	2830000	2910000	2700000	2.81333e+06	2230000	2440000	2350000	2340000	0.0143069	0.0279704
277	9-KODE	0.0183365	-0.0516971	pmb2787	294.2	Negative	[M-H]-	293.2	275.1	9.19	9-KODE	Lipids	-	32300	45200	33100	36866.7	45400	53000	49100	49166.7	45300	55500	44500	48433.3	51500	62000	64800	59433.3	39400	49200	56200	48266.7	0.0144678	0.0282246
599	Protocatechuic acid	-0.0384014	0.0048598	pme2486	154.03	Positive	[M+H]+	155	109	2.31	Protocatechuic acid	Polyphenol	C00230	975000	756000	831000	854000	396000	471000	728000	531667	452000	584000	463000	499667	670000	814000	799000	761000	597000	625000	672000	631333	0.0146425	0.0285044
632	L-Homocystine	-0.0375956	-0.00217967	pme2890	268.06	Positive	[M+H]+	269	136	0.85	L-Homocystine	Amino acid and derivatives	C01817	126000	113000	98700	112567	63800	73900	65600	67766.7	94700	82200	60900	79266.7	106000	80000	91200	92400	58600	76000	69500	68033.3	0.0151519	0.0294334
481	Guanosine	-0.0275512	-0.0468645	pme1175	283.09	Negative	[M-H]-	282.1	150	1.5	Guanosine	Nucleotide and derivates	C00387	2460000	2770000	3240000	2.82333e+06	1990000	1910000	1790000	1.89667e+06	2930000	2240000	2200000	2.45667e+06	3080000	3290000	4590000	3.65333e+06	2800000	2770000	2810000	2.79333e+06	0.0154208	0.0298921
20	C-pentosyl-C-hexosyl-apigenin	0.0429187	0.00471966	pma1087	564.16	Positive	[M+H]+	565.2	499.2	3.77	C-pentosyl-C-hexosyl-apigenin	Flavone	-	78600	94400	71700	81566.7	168000	115000	178000	153667	150000	127000	133000	136667	130000	91100	116000	112367	115000	137000	138000	130000	0.0154731	0.0299299
556	Creatine	0.0179022	-0.049927	pme1851	131.07	Negative	[M-H]-	130.1	88	0.81	Creatine	Organic acids and derivatives	C00300	3830000	3960000	3610000	3800000	4030000	5000000	4270000	4.43333e+06	4610000	5390000	4570000	4.85667e+06	4790000	5560000	5150000	5.16667e+06	2790000	2970000	3100000	2.95333e+06	0.0156126	0.0301359
203	Phosphoric acid	-0.0388035	0.00515636	pmb0829	97.9	Positive	[M+H]+	98.9	80.9	0.88	Phosphoric acid	Organic acids and derivatives	C00009	690000	546000	504000	580000	274000	392000	144000	270000	512000	416000	369000	432333	390000	362000	403000	385000	679000	467000	592000	579333	0.0157548	0.0303463
14	Selgin O-malonylhexoside	-0.00579806	0.0614899	pma0760	564	Positive	[M+H]+	565	317	4.33	Selgin O-malonylhexoside	Flavone	-	7250000	7950000	6220000	7140000	8520000	5290000	7940000	7250000	3800000	3360000	4340000	3.83333e+06	5050000	6690000	5250000	5.66333e+06	5820000	6130000	6010000	5.98667e+06	0.0158455	0.0304335
402	β-Nicotinamide mononucleotide	-0.0314545	-0.039413	pme0163	334.06	Positive	[M+H]+	335.1	123	0.8	β-Nicotinamide mononucleotide	Nucleotide and derivates	C00455	115000	111000	127000	117667	53400	78300	39400	57033.3	136000	105000	123000	121333	77700	109000	140000	108900	110000	109000	101000	106667	0.0158668	0.0304335
343	Guanosine 5'-monophosphate	-0.0241881	0.010732	pmb4344	363.1	Negative	[M-H]-	362.1	79.1	1.01	Guanosine 5'-monophosphate	Nucleotide and derivates	C00144	39400	41200	51000	43866.7	22600	30600	31900	28366.7	37600	42600	35900	38700	29800	35500	26800	30700	64400	67500	55000	62300	0.0159443	0.0305181
373	Thymine	0.039123	0.0328945	pme0031	126.04	Positive	[M+H]+	127	110	1.59	Thymine	Nucleotide and derivates	C00178	167000	140000	158000	155000	353000	226000	298000	292333	185000	226000	139000	183333	159000	214000	168000	180333	174000	193000	197000	188000	0.0162185	0.0309781
874	Nandrolone	0.0142503	-0.0591073	pmf0504	274.19	Positive	[M+H]+	275.2	109	6.52	Nandrolone	Others	C07254	129000	103000	115000	115667	137000	150000	182000	156333	148000	234000	151000	177667	210000	243000	205000	219333	161000	159000	183000	167667	0.0162662	0.0310043
545	L-Saccharopine	0.0391421	0.00354664	pme1712	276.13	Negative	[M-H]-	275	257	0.79	L-Saccharopine	Amino acid and derivatives	C00449	91500	106000	88700	95400	154000	127000	154000	145000	110000	117000	123000	116667	136000	131000	98600	121867	87600	87800	105000	93466.7	0.0164363	0.0312632
505	p-Coumaric acid	-0.0436282	-0.0202633	pme1439	164.05	Positive	[M+H]+	165	119	3.88	p-Coumaric acid	Phenylpropanoids	C00811	2560000	2920000	2540000	2.67333e+06	1440000	1690000	1340000	1490000	1800000	2470000	1410000	1.89333e+06	3060000	2600000	2080000	2580000	2230000	2210000	2300000	2.24667e+06	0.0165448	0.0314041
338	2-Isopropylmalate	-0.00832191	-0.0439399	pmb3101	176.1	Negative	[M-H]-	175.1	115	2.75	2-Isopropylmalate	Organic acids and derivatives	C02504	93600	97700	107000	99433.3	92300	92100	98300	94233.3	111000	118000	108000	112333	104000	105000	116000	108333	125000	112000	119000	118667	0.017095	0.0323523
757	Cycloartenol	0.0395498	0.0153088	pmf0085	426.39	Positive	[M+H]+	427.4	345	12.26	Cycloartenol	Sterides	C01902	151000	157000	153000	153667	163000	166000	178000	169000	162000	166000	170000	166000	152000	147000	160000	153000	155000	160000	165000	160000	0.0171152	0.0323523
31	Nicotinate ribonucleoside	0.0437553	-0.00898542	pma3101	255.2	Positive	[M+H]+	256.2	124.1	0.84	Nicotinate ribonucleoside	Vitamins and derivatives	C05841	2170000	2070000	2160000	2.13333e+06	4060000	3070000	3030000	3.38667e+06	3020000	3110000	2930000	3020000	2440000	2830000	3290000	2.85333e+06	2250000	2330000	2160000	2.24667e+06	0.0172548	0.0325488
254	LysoPC 18:0 (2n isomer)	-0.012193	0.0664625	pmb2388	523.1	Positive	[M+H]+	524.1	184	8.91	LysoPC 18:0 (2n isomer)	Lipids	-	3430000	2060000	3790000	3.09333e+06	3520000	2480000	2250000	2750000	1660000	1300000	1260000	1.40667e+06	1520000	1170000	1780000	1490000	3180000	2790000	2830000	2.93333e+06	0.0172971	0.0325613
879	Capsanthin	-0.0347674	0.00182269	pmf0511	584.42	Positive	[M+H]+	585.4	371	11.29	Capsanthin	Terpene	C08584	167000	172000	185000	174667	102000	135000	146000	127667	132000	150000	145000	142333	146000	158000	146000	150000	111000	164000	190000	155000	0.0173689	0.0326293
569	3-N-Methyl-L-histidine	-0.0439644	-7.2245e-05	pme2046	169.18	Positive	[M+H]+	170	96	0.79	3-N-Methyl-L-histidine	Amino acid and derivatives	-	2150000	1970000	2120000	2080000	9	1260000	947000	735670	803000	1550000	1230000	1.19433e+06	1180000	1520000	1370000	1.35667e+06	1430000	1480000	1820000	1.57667e+06	0.0180407	0.0337989
617	4-Acetamidobutyric acid	0.0426233	0.00861811	pme2702	145.07	Negative	[M-H]-	144.1	102	1.62	4-Acetamidobutyric acid	Organic acids and derivatives	C02946	773000	949000	786000	836000	1320000	1660000	1790000	1590000	879000	1330000	1330000	1.17967e+06	844000	1310000	1130000	1.09467e+06	972000	1090000	1270000	1.11067e+06	0.0180656	0.0337989
587	Trigonelline	0.0212671	-0.0544205	pme2268	137.05	Positive	[M+H]+	138	94	0.79	Trigonelline	Alkaloids	C01004	6800000	5930000	8750000	7160000	10200000	11500000	8290000	9.99667e+06	14100000	11400000	10800000	12100000	14100000	10300000	12900000	1.24333e+07	6030000	5820000	9460000	7.10333e+06	0.0181508	0.0338888
351	Spermine	0.031466	-0.012992	pmd0017	202	Positive	[M+H]+	203	83	0.62	Spermine	Phenolamides	C00750	2170000	2120000	2150000	2.14667e+06	2260000	2620000	2550000	2.47667e+06	2480000	2500000	2600000	2.52667e+06	2420000	2140000	2290000	2.28333e+06	2570000	2580000	2070000	2.40667e+06	0.0183194	0.0341339
685	Methyleugenol	0.0367292	-0.0398046	pme3255	178.1	Positive	[M+H]+	179	123	7.16	Methyleugenol	Phenylpropanoids	C10454	71400	69800	71800	71000	79900	93100	92200	88400	95600	96300	89400	93766.7	73700	87900	95000	85533.3	72600	72600	77000	74066.7	0.0186191	0.0346217
350	LysoPC 20:4	-0.0137883	0.0627749	pmc0960	543.4	Positive	[M+H]+	544.4	485.2	8.91	LysoPC 20:4	Lipids	-	11700000	6750000	14000000	1.08167e+07	10900000	9460000	7130000	9.16333e+06	5190000	4480000	4340000	4670000	4320000	4320000	6210000	4950000	7060000	11100000	9170000	9110000	0.0189204	0.0351104
869	Panose	-0.0229573	0.0397196	pmf0485	504.17	Negative	[M-H]-	503.2	179	0.8	Panose	Carbohydrates	C00713	934000	1100000	653000	895667	572000	713000	667000	650667	477000	389000	432000	432667	632000	573000	333000	512667	1360000	1240000	1050000	1.21667e+06	0.0197006	0.0364841
781	Isoquercitroside	0.02463	0.0176109	pmf0208	464.1	Positive	[M+H]+	465.1	303	3.9	Isoquercitroside	Flavonoid	-	32400000	32300000	22100000	2.89333e+07	62200000	42800000	64600000	5.65333e+07	30800000	13700000	27800000	24100000	31000000	58900000	51900000	4.72667e+07	36700000	35800000	37600000	36700000	0.0198055	0.0366041
841	Phenethyl caffeate	0.0328764	0.0510698	pmf0406	284.11	Negative	[M-H]-	283.1	135	7.12	Phenethyl caffeate	Phenylpropanoids	C10484	19100	15800	19100	18000	25800	19200	24400	23133.3	17700	20100	19000	18933.3	16700	15900	16200	16266.7	17200	20000	20900	19366.7	0.0200735	0.0370245
339	Syringic acid O-glucoside	0.0194276	-0.0643835	pmb3107	360.1	Negative	[M-H]-	359.1	182.1	2.26	Syringic acid O-glucoside	Organic acids and derivatives	-	304000	289000	318000	303667	323000	418000	318000	353000	413000	380000	383000	392000	403000	424000	383000	403333	333000	323000	342000	332667	0.0201542	0.0370983
126	Chrysoeriol 7-O-hexoside	0.0228096	0.0559666	pmb0607	462.2	Positive	[M+H]+	463.2	301.1	4.3	Chrysoeriol 7-O-hexoside	Flavone	-	35100000	31400000	24900000	3.04667e+07	53400000	30700000	50500000	4.48667e+07	22600000	22400000	22100000	2.23667e+07	24900000	30800000	28100000	2.79333e+07	30200000	28000000	30400000	2.95333e+07	0.0203136	0.0373124
259	2-Deoxyribose 1-phosphate	-0.0215168	0.048684	pmb2507	214.1	Negative	[M-H]-	213.1	97	0.92	2-Deoxyribose 1-phosphate	Others	C00672	504000	528000	447000	493000	368000	485000	361000	404667	415000	348000	320000	361000	321000	362000	249000	310667	481000	497000	344000	440667	0.0203522	0.0373124
305	Hesperetin O-Glucuronic acid	-0.0103408	0.0138751	pmb2975	478.1	Negative	[M-H]-	477.1	357.1	3.53	Hesperetin O-Glucuronic acid	Flavanone	-	376000	402000	411000	396333	256000	407000	335000	332667	419000	378000	410000	402333	297000	255000	286000	279333	323000	334000	383000	346667	0.0207174	0.0379058
890	Schaftoside	0.015341	-0.0246107	pmf0548	596.14	Negative	[M-H]-	563	353	3.34	Schaftoside	Flavonoid	C10181	199000	167000	181000	182333	171000	196000	207000	191333	225000	227000	261000	237667	207000	185000	170000	187333	224000	178000	216000	206000	0.0208309	0.037985
454	Apigenin	-0.0248208	0.0542702	pme0379	270.05	Positive	[M+H]+	271.1	153	5.63	Apigenin	Flavone	C01477	775000	711000	434000	640000	506000	419000	325000	416667	319000	347000	412000	359333	331000	222000	323000	292000	414000	424000	426000	421333	0.0208439	0.037985
86	N-Caffeoyl putrescine	0.043198	0.00086878	pmb0323	250.1	Positive	[M+H]+	251.1	163.2	1.97	N-Caffeoyl putrescine	Phenolamides	C03002	213000	139000	172000	174667	265000	295000	331000	297000	311000	250000	204000	255000	201000	224000	232000	219000	218000	199000	203000	206667	0.0209137	0.0380362
294	2,5-dihydroxy benzoic acid O-hexside	0.0191218	0.0403923	pmb2871	316.1	Negative	[M-H]-	315.1	153	1.84	2,5-dihydroxy benzoic acid O-hexside	Organic acids and derivatives	-	16500000	17200000	16600000	1.67667e+07	20700000	19600000	18100000	1.94667e+07	16000000	14600000	14800000	1.51333e+07	19000000	15100000	15800000	1.66333e+07	15800000	16300000	14600000	1.55667e+07	0.0210463	0.0382013
615	N-Acetylputrescine	0.0263546	-0.0441156	pme2693	130.11	Positive	[M+H]+	131	114	0.8	N-Acetylputrescine	Phenolamides	C02714	1780000	1600000	1750000	1710000	2140000	2100000	2100000	2.11333e+06	2240000	2140000	2200000	2.19333e+06	2010000	2230000	2720000	2320000	1480000	1520000	1620000	1540000	0.0212216	0.0383719
672	1-methylguanidine	0.0419638	0.0110797	pme3200	73.1	Positive	[M+H]+	74	57	0.71	1-methylguanidine	Nucleotide and derivates	-	54200	42100	38800	45033.3	92300	80200	87900	86800	74400	60200	84900	73166.7	51900	28200	73900	51333.3	35800	36500	51700	41333.3	0.0212243	0.0383719
106	Inosine 5'-monophosphate	-0.0178004	0.00817665	pmb0532	348.1	Positive	[M+H]+	349.1	137.3	1.16	Inosine 5'-monophosphate	Nucleotide and derivates	C00130	74500	61000	53600	63033.3	30300	36400	29600	32100	34300	53200	44200	43900	42900	46600	64700	51400	167000	189000	177000	177667	0.0213116	0.0384536
355	LysoPC 20:1	0.00327055	0.0626136	pmd0145	549.37	Positive	[M+H]+	550.4	184.1	10	LysoPC 20:1	Lipids	-	43500	28700	60900	44366.7	66600	55600	36800	53000	28700	23100	17300	23033.3	17600	16700	25700	20000	51100	39900	56700	49233.3	0.0215562	0.0388182
586	Biotin	-0.0275569	-0.0293284	pme2266	244.09	Positive	[M+H]+	245.1	227	3.37	Biotin	Vitamins and derivatives	C00120	201000	177000	206000	194667	194000	133000	84100	137033	186000	141000	110000	145667	234000	232000	260000	242000	179000	193000	144000	172000	0.0219673	0.0394805
326	Tricin 4'-O-(syringyl alcohol) ether 7-O-hexoside	-0.0367954	0.0340476	pmb3049	658.1	Negative	[M-H]-	657.1	329.2	4.72	Tricin 4'-O-(syringyl alcohol) ether 7-O-hexoside	Flavone	-	216000	183000	187000	195333	156000	164000	115000	145000	162000	138000	157000	152333	153000	138000	145000	145333	182000	175000	189000	182000	0.0222116	0.0398413
202	Syringic acid O-feruloyl-O-hexoside	-0.0378835	-0.0275292	pmb0824	536.1	Positive	[M+H]+	537.1	177.4	2.68	Syringic acid O-feruloyl-O-hexoside	Organic acids and derivatives	-	95500	138000	107000	113500	9	9	80700	26906	93400	99300	70200	87633.3	90800	136000	103000	109933	130000	108000	108000	115333	0.0229035	0.0410017
165	C-hexosyl-apigenin C-pentoside	0.0178635	0.044226	pmb0693	564.1	Positive	[M+H]+	565.1	433.3	3.39	C-hexosyl-apigenin C-pentoside	Flavone	-	28300000	26700000	23600000	26200000	29700000	30400000	26100000	2.87333e+07	27600000	21600000	34600000	2.79333e+07	18100000	17100000	18400000	1.78667e+07	23700000	24600000	22200000	23500000	0.0234423	0.0418841
553	Betaine	0.0362826	-0.0220551	pme1828	117.08	Positive	[M+H]+	118.1	59	0.79	Betaine	Alkaloids	C00719	311000	225000	371000	302333	512000	500000	398000	470000	503000	503000	450000	485333	487000	382000	358000	409000	278000	278000	417000	324333	0.0236427	0.0421597
698	N6-Succinyl Adenosine	0.0104606	-0.0564942	pme3337	383.11	Positive	[M+H]+	384	252	2.06	N6-Succinyl Adenosine	Nucleotide and derivates	-	9750000	9880000	9910000	9.84667e+06	9840000	10000000	11100000	1.03133e+07	10400000	10700000	10400000	10500000	10900000	11200000	12200000	1.14333e+07	10300000	10500000	9860000	10220000	0.0242475	0.043154
840	L-Hyoscyamine	0.0319682	-0.0356946	pmf0403	289.17	Positive	[M+H]+	290.2	124	3.28	L-Hyoscyamine	Alkaloids	C02046	51400	43400	38000	44266.7	66800	47400	85200	66466.7	72700	75000	84400	77366.7	72500	67200	71300	70333.3	54500	71300	44700	56833.3	0.0244815	0.0433982
272	3-(6-Hydroxy-3,4-dioxo-1,5-cyclohexadien-1-yl)-L-alanine	0.0205842	-0.053183	pmb2673	211.1	Negative	[M-H]-	210.1	135.1	1.5	3-(6-Hydroxy-3,4-dioxo-1,5-cyclohexadien-1-yl)-L-alanine	Amino acid and derivatives	-	108000	111000	118000	112333	140000	109000	144000	131000	165000	147000	153000	155000	163000	130000	169000	154000	144000	111000	124000	126333	0.0245254	0.0433982
532	Arctiin	-0.032343	0.00686904	pme1635	534.21	Negative	[M-H]-	533.3	371	4.85	Arctiin	Phenylpropanoids	C16915	176000	164000	146000	162000	126000	157000	133000	138667	114000	119000	139000	124000	168000	151000	164000	161000	154000	172000	150000	158667	0.0245273	0.0433982
109	Peonidin	0.00463244	0.0651978	pmb0563	301.1	Positive	Protonated	301.1	286	3.95	Peonidin	Anthocyanins	C08726	4390000	5030000	4810000	4.74333e+06	6050000	3670000	5610000	5110000	3310000	2960000	3180000	3150000	3770000	3090000	3850000	3570000	3640000	3620000	3980000	3.74667e+06	0.0245866	0.0434189
421	Glutaric acid	-0.0402467	-0.0258228	pme0243	132.04	Negative	[M-H]-	131	87	1.86	Glutaric acid	Organic acids and derivatives	C00489	168000	182000	246000	198667	104000	135000	141000	126667	178000	142000	159000	159667	215000	181000	206000	200667	190000	187000	201000	192667	0.0249317	0.043902
216	LysoPE 18:2 (2n isomer)	-0.0315733	0.0444007	pmb0874	477.6	Positive	[M+H]+	478.6	460.6	8.38	LysoPE 18:2 (2n isomer)	Lipids	-	534000	309000	770000	537667	355000	265000	202000	274000	159000	106000	137000	134000	248000	175000	315000	246000	301000	374000	396000	357000	0.0249563	0.043902
886	Phillyroside	0.0339098	-0.0329143	pmf0533	534.21	Positive	[M+Na]+	557.2	395	4.75	Phillyroside	Phenylpropanoids	C17048	115000	108000	114000	112333	205000	120000	224000	183000	206000	198000	227000	210333	218000	185000	165000	189333	114000	162000	159000	145000	0.0250824	0.0440389
314	Chrysoeriol O-rhamnosyl-O-glucuronic acid	0.0420631	-0.0190868	pmb3005	622.1	Negative	[M-H]-	621.1	299.2	4.07	Chrysoeriol O-rhamnosyl-O-glucuronic acid	Flavone	-	441000	430000	432000	434333	531000	546000	603000	560000	565000	552000	588000	568333	470000	440000	595000	501667	506000	444000	479000	476333	0.0252852	0.0443037
564	L-(+)-Tartaric acid	0.018291	0.0164775	pme2009	150.02	Negative	[M-H]-	149	87	1.03	L-(+)-Tartaric acid	Organic acids and derivatives	-	299000	341000	351000	330333	373000	364000	383000	373333	304000	320000	286000	303333	304000	355000	343000	334000	247000	255000	271000	257667	0.0253303	0.0443037
226	Lysine butyrate	0.0360233	-0.0133193	pmb0962	234.1	Positive	[M+H]+	235.1	118.3	0.8	Lysine butyrate	Amino acid and derivatives	-	36300	40600	41600	39500	51200	52100	45000	49433.3	45700	51700	60200	52533.3	43400	44400	41500	43100	49400	39000	45800	44733.3	0.0254469	0.0443617
98	Choline	0.0296703	-0.00524067	pmb0484	103.1	Positive	[M+H]+	104.1	60.1	0.76	Choline	Alkaloids	C00114	14300000	13800000	14300000	1.41333e+07	15800000	16000000	15000000	15600000	15100000	14300000	15000000	14800000	15000000	15400000	14400000	1.49333e+07	12400000	13500000	13400000	13100000	0.0254606	0.0443617
5	methylQuercetin O-hexoside	0.0135128	0.0379779	pma0214	478	Positive	[M+H]+	479	317.1	3.91	methylQuercetin O-hexoside	Flavonol	-	20900000	21800000	16200000	1.96333e+07	30800000	18600000	27200000	2.55333e+07	15100000	11400000	13700000	13400000	18700000	22200000	22600000	2.11667e+07	20200000	14300000	17600000	1.73667e+07	0.025638	0.0445858
393	5-Methylcytosine	-0.0386797	3.88285e-05	pme0108	125.06	Positive	[M+H]+	126.1	109	1.16	5-Methylcytosine	Nucleotide and derivates	C02376	271000	298000	245000	271333	211000	183000	147000	180333	256000	207000	190000	217667	240000	225000	209000	224667	213000	170000	236000	206333	0.026132	0.0453585
380	L-(+)-Arginine	-0.018056	0.0138603	pme0043	174.11	Positive	[M+H]+	175	116	0.73	L-(+)-Arginine	Amino acid and derivatives	C00062	938000	810000	924000	890667	598000	714000	536000	616000	734000	504000	583000	607000	744000	824000	602000	723333	2000000	2000000	2090000	2030000	0.0263319	0.0456186
528	Hesperetin 5-O-glucoside	0.0138361	0.0357188	pme1598	464.13	Negative	[M-H]-	463.1	301	3.85	Hesperetin 5-O-glucoside	Flavanone	-	6350000	5260000	4090000	5.23333e+06	8180000	5540000	8840000	7520000	4060000	2420000	3430000	3.30333e+06	4600000	7450000	6320000	6.12333e+06	4260000	5850000	6010000	5.37333e+06	0.0264994	0.0458218
191	Pyridoxine O-glucoside	0.0332655	0.0161991	pmb0789	331.1	Positive	[M+H]+	332.1	314.3	1.16	Pyridoxine O-glucoside	Vitamins and derivatives	-	2790000	2930000	2470000	2730000	3400000	3050000	3460000	3.30333e+06	2950000	2900000	2580000	2810000	3010000	2930000	2950000	2.96333e+06	2870000	2780000	2460000	2.70333e+06	0.026879	0.0463108
527	Isorhamnetin	-0.0212594	0.0635063	pme1588	316.06	Negative	[M-H]-	315.1	151	5.85	Isorhamnetin	Flavonol	C10084	116000	107000	68000	97000	95300	52200	59500	69000	46600	30400	57200	44733.3	45100	49300	43800	46066.7	67400	62600	68800	66266.7	0.0269126	0.0463108
348	Succinyladenosine	0.0025345	-0.0510493	pmc0304	383.12	Positive	[M+H]+	384.1	252	2.06	Succinyladenosine	Nucleotide and derivates	-	25600000	27700000	26300000	2.65333e+07	27900000	25800000	28900000	2.75333e+07	26500000	29400000	27300000	2.77333e+07	29800000	32000000	36700000	3.28333e+07	28400000	27800000	27900000	2.80333e+07	0.0269711	0.0463108
344	Hordatine B	-0.0250117	-0.0337878	pmb4486	580.1	Negative	[M-H]-	579.1	267.2	2.2	Hordatine B	Alkaloids	C08308	19800	24000	17400	20400	11300	12800	12700	12266.7	12800	15100	14400	14100	18200	22700	33700	24866.7	13900	14100	11200	13066.7	0.0269851	0.0463108
560	D-Mannitol	0.0257374	0.0347283	pme1944	182.08	Positive	[M+H]+	183.1	69	0.8	D-Mannitol	Alcohols	C00392	306000	311000	352000	323000	387000	401000	323000	370333	323000	331000	341000	331667	268000	264000	310000	280667	333000	257000	295000	295000	0.0271247	0.0464159
33	9-Hydroxy-(10E,12Z,15Z)-octadecatrienoic acid	-0.0362964	-0.0292962	pma3606	294.2	Positive	[M+H]+	295.2	179.2	9.22	9-Hydroxy-(10E,12Z,15Z)-octadecatrienoic acid	Lipids	-	7830000	10600000	7040000	8490000	3780000	5340000	5020000	4.71333e+06	7130000	5970000	5010000	6.03667e+06	6660000	9450000	10200000	8770000	5970000	6500000	6220000	6230000	0.027148	0.0464159
814	Apocynin	-0.0311135	0.0278374	pmf0326	166.06	Positive	[M+H]+	167.1	125	4.24	Apocynin	Phenylpropanoids	C11380	725000	776000	794000	765000	687000	664000	722000	691000	609000	683000	656000	649333	722000	664000	746000	710667	730000	710000	672000	704000	0.0275692	0.0469615
478	Guanine	0.0319125	0.033641	pme1109	151.05	Positive	[M+H]+	152	135	1.32	Guanine	Nucleotide and derivates	C00242	6840000	5180000	5040000	5.68667e+06	9250000	16500000	8990000	11580000	6770000	5010000	7450000	6410000	3370000	5140000	5390000	4.63333e+06	6160000	6470000	5750000	6.12667e+06	0.0275699	0.0469615
589	Putrescine	-0.0303766	0.000898688	pme2292	88.1	Positive	[M+H]+	89	72	0.64	Putrescine	Phenolamides	C00134	14400000	15400000	13300000	1.43667e+07	8510000	11700000	7750000	9320000	12400000	10800000	10400000	11200000	10400000	14200000	13600000	1.27333e+07	20200000	20700000	19100000	20000000	0.0282303	0.0479471
104	N'-p-Coumaroyl putrescine	0.0391251	-0.0251616	pmb0505	234.1	Positive	[M+H]+	235.1	147.2	2.38	N'-p-Coumaroyl putrescine	Phenolamides	-	1480000	1710000	1740000	1.64333e+06	1920000	2270000	1890000	2.02667e+06	2040000	1990000	2040000	2.02333e+06	1730000	1900000	1920000	1850000	1730000	1780000	1620000	1710000	0.0282536	0.0479471
521	Tangeretin	0.0424152	-0.00644117	pme1550	372.12	Positive	[M+H]+	373.1	343	7.54	Tangeretin	Flavone	C10190	6470000	6500000	6530000	6500000	6750000	6870000	7180000	6.93333e+06	6710000	6890000	6840000	6.81333e+06	6550000	6660000	6840000	6.68333e+06	6520000	6450000	6750000	6.57333e+06	0.0283455	0.0480137
246	LysoPC 10:0	-0.019303	-0.0619215	pmb2165	411.3	Positive	[M+H]+	412.3	184	5.65	LysoPC 10:0	Lipids	-	63500	83800	83100	76800	34500	40900	34300	36566.7	122000	104000	48000	91333.3	80400	155000	148000	127800	80900	73500	73400	75933.3	0.0287553	0.0486177
550	Chlorogenic acid methyl ester	-0.000960964	0.0708489	pme1806	368.11	Negative	[M-H]-	367	190.9	3.64	Chlorogenic acid methyl ester	Organic acids and derivatives	-	776000	807000	650000	744333	823000	598000	765000	728667	570000	612000	632000	604667	558000	565000	491000	538000	701000	603000	660000	654667	0.029093	0.0490979
726	D-glucoronic acid	0.0269808	0.0324768	pme3705	194.04	Negative	[M-H]-	193.1	73	0.72	D-glucoronic acid	Others	C00191	1370000	1370000	1360000	1.36667e+06	1550000	1570000	1460000	1.52667e+06	1570000	1380000	1320000	1.42333e+06	1360000	1250000	1220000	1.27667e+06	1230000	1430000	1260000	1.30667e+06	0.0294725	0.0496465
315	Chrysoeriol O-glucuronic acid	0.0379536	0.0190424	pmb3007	476.1	Negative	[M-H]-	475.1	284.1	4.18	Chrysoeriol O-glucuronic acid	Flavone	-	65000	54300	42900	54066.7	99100	76000	72900	82666.7	64800	68000	68300	67033.3	61700	59300	66300	62433.3	79200	49100	70200	66166.7	0.0299879	0.0504216
173	Tricin 7-O-hexosyl-O-hexoside	0.0353999	-0.0319081	pmb0713	654.2	Positive	[M+H]+	655.2	331.2	3.37	Tricin 7-O-hexosyl-O-hexoside	Flavone	-	605000	762000	549000	638667	761000	855000	839000	818333	991000	784000	875000	883333	773000	751000	777000	767000	729000	726000	720000	725000	0.0302293	0.0507342
606	(5-L-Glutamyl)-L-amino acid	-0.0402713	-0.0223155	pme2569	218.09	Positive	[M+H]+	219	202	1.16	(5-L-Glutamyl)-L-amino acid	Amino acid and derivatives	C03740	130000	143000	134000	135667	99100	110000	89900	99666.7	109000	134000	107000	116667	111000	138000	132000	127000	113000	118000	117000	116000	0.0303031	0.0507647
727	D-Xylonic acid	-0.0334687	0.00486599	pme3719	166.05	Negative	[M-H]-	165.1	75	0.75	D-Xylonic acid	Organic acids and derivatives	-	53300000	55300000	50800000	5.31333e+07	40100000	45500000	45800000	43800000	47300000	42800000	46200000	4.54333e+07	47800000	52200000	43500000	4.78333e+07	39200000	44700000	43600000	42500000	0.0305073	0.0510132
508	Vanillic acid	0.0337235	-0.0318764	pme1472	168.04	Positive	[M+H]+	169	65	3.35	Vanillic acid	Phenylpropanoids	C06672	2070000	1520000	1710000	1.76667e+06	2330000	2630000	2300000	2420000	2420000	2090000	2700000	2.40333e+06	2400000	2200000	2620000	2.40667e+06	1640000	1590000	1910000	1.71333e+06	0.0306545	0.0511655
390	Cucurbitacin B	0.0055525	0.0195979	pme0080	558.32	Negative	[M-H]-	557.3	497	7.12	Cucurbitacin B	Terpene	C08794	52000	64900	66600	61166.7	69200	69800	71200	70066.7	44600	55300	42900	47600	57800	60000	77400	65066.7	68900	44600	68100	60533.3	0.0314763	0.0524414
801	Phytol	-0.0311284	-0.0396051	pmf0286	296.31	Negative	[M-H]-	295.3	195.2	8.95	Phytol	Terpene	C01389	4080000	5040000	3470000	4.19667e+06	2360000	3240000	3190000	2930000	3680000	3830000	2950000	3.48667e+06	4020000	4830000	5190000	4680000	3260000	3430000	3750000	3480000	0.0318521	0.0529709
312	Chrysoeriol O-hexosyl-O-hexosyl-O-Glucuronic acid	-0.0283423	-0.0234003	pmb2997	800.1	Negative	[M-H]-	799.1	461.1	3.96	Chrysoeriol O-hexosyl-O-hexosyl-O-Glucuronic acid	Flavone	-	33500	31200	21400	28700	15200	18200	23700	19033.3	27800	15400	18600	20600	39500	42100	27800	36466.7	36500	21200	35400	31033.3	0.0324754	0.0539091
679	Vitexin 2''-O-beta-L-rhamnoside	0.0141523	0.0475196	pme3224	578.16	Negative	[M-H]-	577	413	3.67	Vitexin 2''-O-beta-L-rhamnoside	Flavone	C12628	212000	220000	206000	212667	234000	251000	215000	233333	268000	144000	232000	214667	127000	141000	142000	136667	192000	187000	196000	191667	0.0326184	0.0539765
552	Neochlorogenic acid (5-O-Caffeoylquinic acid)	0.0407978	0.0312677	pme1816	354.1	Negative	[M-H]-	353	191	2.35	Neochlorogenic acid (5-O-Caffeoylquinic acid)	Organic acids and derivatives	C17147	198000	118000	175000	163667	1420000	555000	701000	892000	245000	668000	425000	446000	272000	226000	237000	245000	338000	400000	372000	370000	0.0326342	0.0539765
759	Methyl p-coumarate	-0.0297788	0.0073528	pmf0094	178.18	Positive	[M+H]+	179.1	147.1	5.48	Methyl p-coumarate	Phenylpropanoids	-	4490000	3640000	4150000	4.09333e+06	3180000	2730000	3440000	3.11667e+06	2330000	3240000	3250000	2940000	4120000	4030000	3360000	3.83667e+06	3040000	3030000	2740000	2.93667e+06	0.0329623	0.0544205
181	O-Feruloyl quinic acid	0.0406068	0.0299633	pmb0749	368.1	Positive	[M+H]+	369.1	177.2	2.12	O-Feruloyl quinic acid	Organic acids and derivatives	-	526000	443000	485000	484667	814000	548000	821000	727667	628000	645000	518000	597000	470000	535000	473000	492667	489000	531000	526000	515333	0.0332243	0.0547541
171	Quercetin 7-O-rutinoside	0.0139845	0.0411951	pmb0711	610.2	Positive	[M+H]+	611.2	303.1	3.7	Quercetin 7-O-rutinoside	Flavonol	-	4560000	5290000	3600000	4.48333e+06	7690000	4610000	7040000	6.44667e+06	3220000	1930000	3050000	2.73333e+06	3940000	6540000	4300000	4.92667e+06	4840000	4050000	4550000	4480000	0.0336917	0.0554243
127	Chrysoeriol O-malonylhexoside	0.0223061	0.061898	pmb0608	548.1	Positive	[M+H]+	549.1	301.4	4.55	Chrysoeriol O-malonylhexoside	Flavone	-	12200000	11000000	12500000	11900000	16000000	11500000	15700000	14400000	10500000	9610000	11100000	1.04033e+07	8680000	11100000	10900000	1.02267e+07	11000000	11400000	11300000	1.12333e+07	0.0339111	0.0556849
870	Puararin	0.0409202	0.0135034	pmf0493	416.11	Positive	[M+Na]+	439	349.1	3.14	Puararin	Flavonoid	C10524	437000	377000	341000	385000	502000	463000	496000	487000	498000	430000	424000	450667	382000	384000	438000	401333	417000	367000	397000	393667	0.0347163	0.0569049
555	D(+)-Glucose	-0.0156768	-0.0240094	pme1846	180.06	Negative	[M-H]-	179	71	0.77	D(+)-Glucose	Carbohydrates	C00031	14500000	14600000	16000000	1.50333e+07	12700000	14300000	13200000	13400000	13700000	13900000	14500000	1.40333e+07	15400000	15500000	14600000	1.51667e+07	10500000	12600000	11900000	1.16667e+07	0.0347865	0.0569113
177	Tricin 5-O-feruloylhexoside	0.0292648	0.0423558	pmb0732	668.1	Positive	[M+H]+	669.1	331	3.72	Tricin 5-O-feruloylhexoside	Flavone	-	83400	90800	56000	76733.3	149000	95400	116000	120133	78300	92400	114000	94900	75900	61200	54100	63733.3	84400	136000	92200	104200	0.0349229	0.0569113
16	Naringenin O-malonylhexoside	0.0393298	0.0117585	pma0791	520	Positive	[M+H]+	521	273	4.5	Naringenin O-malonylhexoside	Flavanone	-	420000	312000	309000	347000	1690000	2650000	848000	1.72933e+06	941000	844000	1130000	971667	372000	750000	819000	647000	741000	761000	778000	760000	0.0349661	0.0569113
240	MGMG (18:2) isomer1	-0.0367264	-0.00945554	pmb1626	533.4	Positive	[M+H]+	534.4	263.3	9.22	MGMG (18:2) isomer1	Lipids	-	1810000	1420000	1030000	1420000	202000	709000	739000	550000	725000	909000	590000	741333	771000	1470000	1300000	1.18033e+06	514000	793000	783000	696667	0.0349696	0.0569113
651	2-Aminoisobutyric acid	0.0203051	-0.0113461	pme3017	103.06	Positive	[M+H]+	104	58	0.76	2-Aminoisobutyric acid	Amino acid and derivatives	C03665	4330000	3980000	4290000	4200000	4690000	4730000	4410000	4610000	4500000	4080000	4140000	4240000	4510000	4600000	4680000	4.59667e+06	3580000	3980000	3860000	3.80667e+06	0.0356669	0.0578983
290	L-Glutamine O-hexside	-0.03783	0.0110907	pmb2855	308	Negative	[M-H]-	307	145	0.77	L-Glutamine O-hexside	Amino acid and derivatives	-	423000	493000	354000	423333	279000	313000	338000	310000	280000	312000	344000	312000	338000	386000	366000	363333	335000	339000	326000	333333	0.0357029	0.0578983
411	Quercetin 3-O-rutinoside (Rutin)	0.0107855	0.0394543	pme0202	610.15	Positive	[M+H]+	611.2	303	3.7	Quercetin 3-O-rutinoside (Rutin)	Flavonol	C05625	3730000	3770000	2970000	3490000	5460000	3780000	5970000	5070000	2100000	1390000	2120000	1870000	2960000	5860000	2900000	3.90667e+06	3760000	3490000	3950000	3.73333e+06	0.0370622	0.059996
332	1-O-p-Coumaroyl quinic acid	0.0338915	0.0287823	pmb3068	338.1	Negative	[M-H]-	337.1	173.1	2.85	1-O-p-Coumaroyl quinic acid	Organic acids and derivatives	-	197000	254000	189000	213333	299000	252000	373000	308000	202000	224000	221000	215667	226000	241000	238000	235000	213000	212000	216000	213667	0.038148	0.0616444
52	C-pentosyl-chrysoeriol 7-O-feruloylhexoside	0.0416587	-0.00576506	pma6518	770.21	Positive	[M+H]+	771.2	177.1	4.25	C-pentosyl-chrysoeriol 7-O-feruloylhexoside	Flavone	-	1980000	2270000	2320000	2190000	3710000	3020000	3000000	3.24333e+06	2430000	3070000	2810000	2770000	2820000	2400000	3280000	2.83333e+06	2600000	2380000	2650000	2.54333e+06	0.0382236	0.0616575
374	Hypoxanthine	0.0305006	0.052351	pme0032	136.04	Negative	[M-H]-	135	92	1.16	Hypoxanthine	Nucleotide and derivates	C00262	18100	16000	13000	15700	23700	19600	21000	21433.3	16400	11900	19000	15766.7	16300	12800	12900	14000	15800	16300	15700	15933.3	0.0386016	0.0621573
816	Spinosin	-0.0278648	-0.0424178	pmf0330	608.17	Negative	[M-H]-	607.2	445	3.67	Spinosin	Flavonoid	C17834	164000	103000	126000	131000	75700	68400	87900	77333.3	160000	107000	113000	126667	176000	120000	171000	155667	108000	135000	112000	118333	0.0387825	0.0623387
12	N', N''-disinapoylspermidine	0.00289874	-0.0493186	pma0702	557.28	Positive	[M+H]+	558.3	207.2	3.75	N', N''-disinapoylspermidine	Phenolamides	-	229000	201000	228000	219333	179000	236000	210000	208333	298000	267000	271000	278667	229000	282000	215000	242000	252000	171000	216000	213000	0.0404775	0.064949
50	Limocitrin O-hexoside	0.0151017	-0.0243196	pma6499	508.3	Positive	[M+H]+	509.3	347.1	3.41	Limocitrin O-hexoside	Flavone	-	13400000	10500000	9390000	1.10967e+07	12200000	12700000	11100000	12000000	16800000	13400000	17200000	15800000	11500000	13700000	10500000	11900000	11900000	10600000	15900000	12800000	0.0408194	0.0653827
412	Catechin	0.0364648	0.0021038	pme0205	290.08	Negative	[M-H]-	289.1	245	3	Catechin	Polyphenol	C06562	43800	45800	51600	47066.7	60900	59900	76600	65800	62000	59700	53500	58400	61400	48800	55300	55166.7	69200	50200	54300	57900	0.0409398	0.0654606
73	DGMG (18:2) isomer1	-0.0317525	0.00316471	pmb0161	695.4	Positive	[M+H]+	696.4	355.3	8.12	DGMG (18:2) isomer1	Lipids	-	12900000	11600000	13200000	1.25667e+07	9540000	9980000	9570000	9.69667e+06	10100000	7670000	10200000	9.32333e+06	9510000	13100000	12800000	1.18033e+07	8520000	9920000	11900000	1.01133e+07	0.0412275	0.0658054
81	p-Aminobenzoate	-0.0298511	0.0433491	pmb0247	136.3	Positive	[M+H]+	137.3	94.2	3.14	p-Aminobenzoate	Organic acids and derivatives	C00568	847000	891000	685000	807667	568000	576000	774000	639333	615000	590000	480000	561667	625000	627000	572000	608000	623000	652000	682000	652333	0.0422259	0.0672813
103	Agmatine	0.0296709	-0.0379262	pmb0501	130.1	Positive	[M+H]+	131.1	114.1	0.75	Agmatine	Phenolamides	C00179	1500000	1490000	1490000	1.49333e+06	2040000	1820000	1880000	1.91333e+06	2050000	1850000	1970000	1.95667e+06	1640000	2040000	2370000	2.01667e+06	1400000	1310000	1400000	1370000	0.0428887	0.0681364
634	1-O-Caffeoyl quinic acid	0.0395923	0.0318514	pme2901	354.1	Negative	[M-H]-	353.1	191.1	2.38	1-O-Caffeoyl quinic acid	Organic acids and derivatives	-	210000	145000	207000	187333	1440000	568000	684000	897333	230000	709000	436000	458333	291000	255000	196000	247333	413000	362000	379000	384667	0.0429118	0.0681364
371	L-(+)-Lysine	0.0349067	-0.0274019	pme0026	146.11	Positive	[M+H]+	147	84	0.78	L-(+)-Lysine	Amino acid and derivatives	C00047	2880000	2060000	2800000	2580000	4270000	4600000	3430000	4100000	4900000	3590000	3780000	4090000	3930000	3080000	4260000	3.75667e+06	2970000	1960000	3140000	2690000	0.0437626	0.0693146
697	1,4-dihydro-1-Methyl-4-oxo-3-pyridinecarboxamide	-0.0122291	-0.0494958	pme3333	152.06	Positive	[M+H]+	153.1	136.1	1.51	1,4-dihydro-1-Methyl-4-oxo-3-pyridinecarboxamide	Alkaloids	-	350000	214000	313000	292333	325000	267000	167000	253000	277000	380000	279000	312000	434000	547000	385000	455333	306000	302000	348000	318667	0.0438056	0.0693146
135	6-C-hexosyl chrysoeriol O-hexoside	-0.0363164	0.0224485	pmb0623	624.2	Positive	[M+H]+	625.2	607.1	2.96	6-C-hexosyl chrysoeriol O-hexoside	Flavone	-	17000000	18900000	18000000	1.79667e+07	12300000	11700000	11400000	11800000	15800000	8030000	15300000	1.30433e+07	12100000	13300000	13800000	1.30667e+07	13400000	13500000	12900000	1.32667e+07	0.0439217	0.069378
704	Petunidin 3-O-glucoside	0.0397569	-0.0129548	pme3391	479	Positive	Protonated	479	317	2.56	Petunidin 3-O-glucoside	Anthocyanins	C12139	275000	364000	302000	313667	636000	475000	494000	535000	580000	505000	482000	522333	431000	310000	568000	436333	512000	350000	435000	432333	0.0442174	0.0697245
472	Inositol	-0.0295913	0.0087906	pme0516	180.06	Negative	[M-H]-	179.2	87	0.74	Inositol	Alcohols	C00137	25900000	26900000	24900000	25900000	20800000	23700000	22800000	2.24333e+07	22200000	23200000	21700000	2.23667e+07	25000000	24600000	21400000	2.36667e+07	18800000	22700000	22900000	2.14667e+07	0.0449626	0.0707773
842	Propyl gallate	0.019876	-0.0484486	pmf0413	212.07	Positive	[M+H]+	213.1	153	4.67	Propyl gallate	Organic acids and derivatives	C11155	766000	818000	785000	789667	882000	816000	865000	854333	1040000	938000	863000	947000	842000	952000	926000	906667	800000	932000	803000	845000	0.0450763	0.0708342
128	Apigenin 6-C-hexosyl-8-C-hexosyl-O-hexoside	-0.0261095	-0.0288443	pmb0613	756.1	Positive	[M+H]+	757.1	577.2	2.68	Apigenin 6-C-hexosyl-8-C-hexosyl-O-hexoside	Flavone	-	1430000	1500000	1460000	1.46333e+06	1070000	990000	1160000	1.07333e+06	1690000	1320000	1510000	1.50667e+06	1570000	1520000	1100000	1.39667e+06	1100000	1370000	1330000	1.26667e+06	0.0455855	0.0715113
329	Quinic acid O-glucuronic acid	0.00813133	0.0542378	pmb3058	370	Negative	[M-H]-	369	191	2.16	Quinic acid O-glucuronic acid	Organic acids and derivatives	-	79200	87700	104000	90300	129000	89700	108000	108900	56500	70600	66000	64366.7	98600	59000	58900	72166.7	91500	64800	123000	93100	0.0457226	0.0716032
570	2-Hydroxybutanoic acid	0.0256385	-0.0252808	pme2049	104.05	Negative	[M-H]-	103	57	1.56	2-Hydroxybutanoic acid	Organic acids and derivatives	C05984	152000	145000	173000	156667	237000	402000	293000	310667	268000	242000	240000	250000	263000	407000	254000	308000	201000	249000	381000	277000	0.0465355	0.0727515
648	Uridine 5’-diphosphate	-0.0351277	0.00595652	pme3007	404.16	Negative	[M-H]-	403	159	0.7	Uridine 5’-diphosphate	Nucleotide and derivates	C00015	50000	38000	41900	43300	21700	33100	21900	25566.7	30100	36500	25100	30566.7	42900	33900	28700	35166.7	39900	48600	61900	50133.3	0.0478528	0.0746831
676	Quercetin 3-O-glucoside (Isotrifoliin)	0.0102883	0.0461715	pme3212	464.1	Positive	[M+H]+	465	303	3.87	Quercetin 3-O-glucoside (Isotrifoliin)	Flavonol	C05623	7720000	7490000	6490000	7.23333e+06	10700000	5850000	12300000	9.61667e+06	4880000	3200000	4020000	4.03333e+06	6310000	9150000	6160000	7.20667e+06	5960000	7000000	6500000	6.48667e+06	0.0482877	0.0752333
566	serotonin	-0.0318849	0.0002938	pme2024	176.1	Positive	[M+H]+	177	160	1.63	serotonin	Alkaloids	C00780	35700000	34600000	30800000	33700000	19500000	27700000	29700000	2.56333e+07	26100000	25600000	20000000	23900000	27000000	31500000	34100000	3.08667e+07	25600000	24400000	24100000	24700000	0.0484982	0.0752818
640	Quercetin	0.0388144	0.0045214	pme2954	302.04	Positive	[M+H]+	303	153	5.13	Quercetin	Flavonol	C00389	6090000	4600000	4720000	5.13667e+06	6640000	6660000	7790000	7030000	6330000	6520000	7000000	6.61667e+06	6520000	6370000	4940000	5.94333e+06	6510000	6590000	6350000	6.48333e+06	0.0485569	0.0752818
846	Salicin	-0.0194727	-0.0412015	pmf0419	286.11	Negative	[M-H]-	285.1	121	2.65	Salicin	Organic acids and derivatives	C01451	210000	230000	227000	222333	178000	205000	169000	184000	229000	260000	214000	234333	213000	197000	233000	214333	214000	176000	215000	201667	0.0485663	0.0752818
565	DL-Arabinose	0.012137	0.016156	pme2019	150.05	Negative	[M-H]-	149	59	0.81	DL-Arabinose	Carbohydrates	-	3070000	3100000	2890000	3020000	3040000	3150000	3310000	3.16667e+06	2650000	2770000	2910000	2.77667e+06	2750000	2910000	3100000	2920000	2410000	2240000	2180000	2.27667e+06	0.0489108	0.0756874
728	Cytidine	0.0302605	-0.0412157	pme3732	243.09	Positive	[M+H]+	244.1	112	0.83	Cytidine	Nucleotide and derivates	C00475	260000	231000	314000	268333	420000	380000	354000	384667	453000	402000	319000	391333	383000	354000	480000	405667	365000	305000	375000	348333	0.0495316	0.0765184
838	Linoleic acid	-0.0281366	0.0148385	pmf0396	280.24	Positive	[M+H]+	281.2	105.1	12.24	Linoleic acid	Lipids	C01595	55100	50900	47700	51233.3	44300	44000	43500	43933.3	47100	43000	47000	45700	44100	44300	49600	46000	39600	45000	53600	46066.7	0.0497104	0.0766649
122	Syringetin 7-O-hexoside	0.0395585	0.0101688	pmb0602	508.3	Positive	[M+H]+	509.3	347.2	4.17	Syringetin 7-O-hexoside	Flavone	-	28400000	30500000	26900000	28600000	40200000	36000000	31500000	35900000	33600000	32600000	34500000	3.35667e+07	30700000	26000000	32400000	29700000	30200000	28400000	27200000	28600000	0.0505169	0.0777773
384	Cucurbitacin E	-0.0169702	-0.0462515	pme0058	556.3	Negative	[M-H]-	555.3	495.5	7.42	Cucurbitacin E	Terpene	C08797	15800	15900	13200	14966.7	12500	11000	13600	12366.7	13900	18500	12700	15033.3	15300	22600	21900	19933.3	17300	14100	19400	16933.3	0.0506919	0.0779154
716	Isosakuranetin (4'-Methylnaringenin)	0.039776	0.0205201	pme3464	286.08	Negative	[M-H]-	285.1	164	6.98	Isosakuranetin (4'-Methylnaringenin)	Flavanone	C05334	216000	232000	125000	191000	568000	668000	897000	711000	247000	349000	1000000	532000	165000	191000	221000	192333	288000	314000	335000	312333	0.0511108	0.0784271
74	DGMG (18:2) isomer3	-0.0396474	-0.0047951	pmb0163	695.4	Positive	[M+H]+	696.4	355.4	8.11	DGMG (18:2) isomer3	Lipids	-	11100000	14500000	15200000	13600000	10600000	9680000	9250000	9.84333e+06	11600000	9410000	12500000	11170000	12200000	12800000	12400000	1.24667e+07	11300000	13300000	13400000	1.26667e+07	0.0518696	0.079458
375	L-Histidine	-0.0211686	-0.0431816	pme0036	155.07	Negative	[M-H]-	154.1	137	0.72	L-Histidine	Amino acid and derivatives	C00135	747000	922000	727000	798667	664000	865000	631000	720000	875000	668000	701000	748000	982000	937000	1030000	983000	820000	903000	900000	874333	0.052182	0.0798027
772	2-Phenylethanol	0.0369623	-0.0190299	pmf0141	122.07	Negative	[M-H]-	121	76.9	4.58	2-Phenylethanol	Others	C05853	1840000	1260000	1210000	1.43667e+06	2530000	2700000	2090000	2440000	1890000	2280000	2570000	2.24667e+06	1670000	2660000	2220000	2.18333e+06	1350000	1560000	2240000	1.71667e+06	0.0523596	0.0799403
308	Apigenin C-hexosyl-O-rutinoside	-0.00971956	-0.0265157	pmb2981	740.1	Negative	[M-H]-	739.1	563.2	4.3	Apigenin C-hexosyl-O-rutinoside	Flavone	-	44900	45700	43800	44800	43700	37000	41900	40866.7	35900	45700	43200	41600	60600	45800	52600	53000	26900	34900	52200	38000	0.0532607	0.0811804
420	Benzoic acid	0.0389088	-0.00379997	pme0240	122.04	Negative	[M-H]-	121	77	4.57	Benzoic acid	Organic acids and derivatives	C00180	866000	630000	499000	665000	1200000	1430000	1470000	1.36667e+06	870000	949000	1220000	1013000	667000	1480000	1120000	1089000	809000	960000	991000	920000	0.0543429	0.0826917
397	D-Alanyl-D-Alanine	-0.0184859	0.0540413	pme0128	160.08	Negative	[M-H]-	159.2	88	0.75	D-Alanyl-D-Alanine	Amino acid and derivatives	C00993	87000	98200	73400	86200	66500	70800	92800	76700	59200	58600	52900	56900	69000	74200	50700	64633.3	73200	79100	70100	74133.3	0.0554036	0.0841594
583	Ellagic acid	-0.0386602	0.022147	pme2246	302.01	Negative	[M-H]-	301	185	3.89	Ellagic acid	Polyphenol	C10788	250000	284000	298000	277333	206000	206000	143000	185000	152000	198000	221000	190333	259000	213000	161000	211000	265000	214000	241000	240000	0.0554917	0.0841594
383	DL-Homocysteine	0.0391824	-0.0161899	pme0057	135.04	Positive	[M+H]+	136	118.1	0.87	DL-Homocysteine	Amino acid and derivatives	C00155	701000	623000	775000	699667	1440000	887000	1110000	1.14567e+06	1010000	1120000	963000	1031000	1070000	887000	1230000	1.06233e+06	841000	898000	838000	859000	0.0558111	0.0845033
189	N-hydroxy tryptamine	-0.0286669	0.00760908	pmb0774	176.2	Positive	[M+H]+	177.2	160.3	1.63	N-hydroxy tryptamine	Alkaloids	C17203	22000000	20700000	17500000	2.00667e+07	12300000	17100000	17800000	1.57333e+07	15100000	15000000	11300000	13800000	16000000	18100000	20100000	1.80667e+07	15100000	14300000	13800000	14400000	0.0564721	0.0853627
330	5-O-p-coumaroyl quinic acid O-hexoside	0.020522	0.0192647	pmb3061	500.1	Negative	[M-H]-	499.1	163.1	2.1	5-O-p-coumaroyl quinic acid O-hexoside	Organic acids and derivatives	-	27700	18100	16500	20766.7	29300	27600	29900	28933.3	18600	16000	20400	18333.3	20100	26400	30700	25733.3	24600	19400	25200	23066.7	0.0566974	0.0855615
787	Isoschaftoside	0.0387616	-0.0103207	pmf0234	564.15	Negative	[M-H]-	563.1	443.1	3.53	Isoschaftoside	Flavonoid	-	150000	132000	153000	145000	172000	206000	162000	180000	176000	172000	185000	177667	142000	161000	168000	157000	159000	157000	163000	159667	0.0570699	0.0859816
613	N-Methyltryptamine	0.0319892	0.0209468	pme2658	174.12	Positive	[M+H]+	175	144	2.96	N-Methyltryptamine	Alkaloids	C06213	428000	524000	662000	538000	1800000	6090000	2280000	3390000	836000	1380000	1130000	1.11533e+06	613000	342000	897000	617333	1080000	1200000	1200000	1160000	0.0584158	0.0878642
153	6-C-hexosyl-apigenin O-feruloylhexoside	0.0209164	-0.0530778	pmb0672	770.1	Positive	[M+H]+	771.1	463.1	4.02	6-C-hexosyl-apigenin O-feruloylhexoside	Flavone	-	554000	604000	471000	543000	601000	678000	729000	669333	580000	743000	889000	737333	821000	715000	867000	801000	630000	642000	615000	629000	0.0586331	0.0879045
96	N-formylmethionine	-0.0334819	-0.00130019	pmb0468	177	Positive	[M+H]+	178	161	1.65	N-formylmethionine	Amino acid and derivatives	C03145	1210000	1260000	985000	1.15167e+06	658000	961000	924000	847667	844000	900000	725000	823000	872000	1080000	1150000	1034000	865000	811000	855000	843667	0.0586351	0.0879045
274	2-Deoxyribose 5'-phosphate	0.0310106	-0.0206024	pmb2685	214.1	Negative	[M-H]-	213.1	97	1.94	2-Deoxyribose 5'-phosphate	Others	C00673	25000	16500	18700	20066.7	25500	22700	30900	26366.7	34200	27700	30800	30900	22400	20900	28800	24033.3	28500	24800	23200	25500	0.0587609	0.0879487
113	Apigenin O-malonylhexoside	-0.0184558	-0.0596267	pmb0576	518	Positive	[M+H]+	519	271	4.23	Apigenin O-malonylhexoside	Flavone	-	1050000	1050000	916000	1.00533e+06	596000	963000	909000	822667	1040000	1180000	1080000	1100000	1080000	1050000	1170000	1100000	953000	929000	984000	955333	0.0590626	0.0882556
546	D-Erythronolactone	-0.0347419	0.0171656	pme1730	118.03	Negative	[M-H]-	117	59	0.74	D-Erythronolactone	Organic acids and derivatives	-	172000	200000	191000	187667	152000	135000	160000	149000	152000	152000	133000	145667	149000	194000	148000	163667	154000	156000	146000	152000	0.0608661	0.0907651
429	Sebacate	0.0265235	-0.0102099	pme0265	202.12	Positive	[M+H]+	203.1	121	5.06	Sebacate	Organic acids and derivatives	C08277	296000	279000	337000	304000	352000	397000	457000	402000	300000	386000	278000	321333	406000	388000	363000	385667	285000	306000	319000	303333	0.0609408	0.0907651
661	Quercetin 4'-O-glucoside (Spiraeoside)	0.00967929	0.0413601	pme3129	464.1	Negative	[M-H]-	463	301	3.86	Quercetin 4'-O-glucoside (Spiraeoside)	Flavonol	-	4160000	4070000	2610000	3.61333e+06	5380000	2980000	5890000	4750000	2320000	1430000	2420000	2.05667e+06	2980000	4430000	4030000	3.81333e+06	3180000	3280000	3650000	3370000	0.0611189	0.0907913
780	Hyperoside	0.00916688	0.0425763	pmf0204	464.1	Positive	[M+H]+	465.1	303	3.73	Hyperoside	Flavonoid	-	9750000	8040000	7060000	8.28333e+06	12700000	6870000	12700000	1.07567e+07	5900000	3210000	5220000	4.77667e+06	6940000	11100000	7930000	8.65667e+06	7620000	7600000	7260000	7.49333e+06	0.0611573	0.0907913
316	Isorhamnetin O-acetyl-hexoside	0.007209	0.0595203	pmb3013	520.1	Negative	[M-H]-	519.1	314.2	4.32	Isorhamnetin O-acetyl-hexoside	Flavonol	-	631000	642000	631000	634667	857000	511000	783000	717000	490000	412000	483000	461667	494000	599000	584000	559000	553000	625000	634000	604000	0.061429	0.0910466
636	(-)-Sinigrin hydrate	0.0369547	0.0245645	pme2909	397.46	Negative	[M-K]-	358	97	1.5	(-)-Sinigrin hydrate	Others	-	42800	36000	35100	37966.7	55800	51400	51300	52833.3	42500	36100	50100	42900	38100	49800	34800	40900	36700	42200	36000	38300	0.0623826	0.0922375
46	3',4',5'-Dihydrotricetin O-hexosyl-O-hexoside	0.0263623	0.0221113	pma6373	670.1	Positive	[M+H]+	671.1	347	4.06	3',4',5'-Dihydrotricetin O-hexosyl-O-hexoside	Flavone	-	424000	360000	300000	361333	476000	578000	606000	553333	470000	642000	585000	565667	9	9	531000	177006	397000	411000	478000	428667	0.0624346	0.0922375
207	LysoPC 16:0	-0.0150588	0.056724	pmb0855	495.3	Positive	[M+H]+	496.3	184.2	8.8	LysoPC 16:0	Lipids	-	12900000	9510000	13200000	11870000	11900000	9810000	10800000	1.08367e+07	9410000	7580000	8060000	8350000	9110000	8200000	10800000	9370000	10600000	9910000	10400000	1.03033e+07	0.0629401	0.0928342
507	Resveratrol	0.021553	-0.0431065	pme1458	228.08	Positive	[M+H]+	229.1	107	4.78	Resveratrol	Phenylpropanoids	C03582	269000	210000	235000	238000	216000	280000	376000	290667	376000	326000	445000	382333	344000	285000	331000	320000	317000	271000	320000	302667	0.0633194	0.0932429
737	Apigenin 6,8-C-diglucoside	0.0391541	-0.00958938	pmf0011	594.16	Negative	[M-H]-	593.2	473	3.19	Apigenin 6,8-C-diglucoside	Flavone	-	5640000	5700000	5370000	5570000	6290000	6380000	6540000	6.40333e+06	6340000	6000000	6080000	6140000	5530000	5800000	6620000	5.98333e+06	5880000	5310000	5560000	5.58333e+06	0.0637482	0.0937232
406	Phenylacetyl-L-glutamine	-0.0336354	-0.028199	pme0176	264.11	Negative	[M-H]-	263.1	145	3.17	Phenylacetyl-L-glutamine	Amino acid and derivatives	C04148	17400	18600	26100	20700	15500	10500	9	8669.67	13600	20900	17200	17233.3	21800	25100	17400	21433.3	23700	22300	14200	20066.7	0.0639352	0.0938471
6	Selgin 5-O-hexoside	2.91883e-05	0.0432326	pma0249	478.12	Positive	[M+H]+	479.1	317.1	3.52	Selgin 5-O-hexoside	Flavone	-	13900000	17500000	13700000	1.50333e+07	17900000	11700000	20300000	1.66333e+07	11300000	7500000	8470000	9090000	12000000	17200000	13600000	1.42667e+07	13300000	12900000	13700000	13300000	0.0645222	0.0945566
863	Apiin	0.0329824	-0.000261427	pmf0472	564.15	Positive	[M+H]+	565.2	271.1	4.06	Apiin	Flavonoid	C04858	113000	82500	9	65169.7	177000	136000	179000	164000	113000	149000	134000	132000	107000	168000	103000	126000	154000	197000	100000	150333	0.0650199	0.0951333
576	DL-threitol	0.0311416	0.0219144	pme2134	122.06	Negative	[M-H]-	121	59	0.81	DL-threitol	Alcohols	-	149000	148000	141000	146000	279000	255000	179000	237667	204000	104000	161000	156333	190000	144000	159000	164333	127000	116000	122000	121667	0.0655609	0.0957073
602	1,5-Anhydro-D-glucitol	0.0280638	0.037362	pme2529	164.07	Negative	[M-H]-	163.2	101	0.75	1,5-Anhydro-D-glucitol	Alcohols	C07326	74000	115000	69500	86166.7	120000	103000	130000	117667	109000	94900	69700	91200	79800	68500	63300	70533.3	80300	72500	72900	75233.3	0.0656219	0.0957073
795	Gossypol	0.0143611	-0.050573	pmf0276	518.19	Negative	[M-H]-	517.2	259.6	10.76	Gossypol	Polyphenol	C07667	18600	22900	22000	21166.7	22200	29900	24200	25433.3	25800	29300	23100	26066.7	29400	28000	28200	28533.3	23900	28500	29400	27266.7	0.0657688	0.0957687
643	Pinocembrin (Dihydrochrysin)	0.0419361	0.000447906	pme2979	256.07	Negative	[M-H]-	255.1	151	7.04	Pinocembrin (Dihydrochrysin)	Flavanone	C09827	18600	21100	22300	20666.7	30500	30900	51300	37566.7	26500	36200	38900	33866.7	25200	24600	28900	26233.3	24300	25800	24400	24833.3	0.0661737	0.096204
35	1-O-Feruloyl quinic acid	0.0367761	0.0389489	pma3724	368.1	Positive	[M+H]+	369.1	177.1	3.42	1-O-Feruloyl quinic acid	Organic acids and derivatives	-	1290000	1250000	1580000	1.37333e+06	2930000	1490000	2400000	2.27333e+06	1470000	1840000	1760000	1690000	1330000	1520000	1100000	1.31667e+06	1620000	1500000	1650000	1590000	0.0662786	0.096204
834	Prehelminthosporolactone	-0.0225347	-0.0393294	pmf0386	234.16	Positive	[M+H]+	235.2	189	8.76	Prehelminthosporolactone	Others	-	57200	60100	67400	61566.7	49800	49400	50500	49900	55900	67600	54900	59466.7	55800	66900	64800	62500	51200	49800	47900	49633.3	0.0669822	0.097071
94	2-Aminoadipic acid (L-Homoglutamic acid)	0.0254963	-0.0381096	pmb0449	161.1	Positive	[M+H]+	162.1	97.9	0.8	2-Aminoadipic acid (L-Homoglutamic acid)	Amino acid and derivatives	C00956	159000	146000	156000	153667	199000	187000	182000	189333	185000	191000	175000	183667	188000	178000	245000	203667	158000	181000	141000	160000	0.0673052	0.0973846
559	Creatinine	-0.0394218	-0.00312341	pme1934	113.06	Negative	[M-H]-	112.1	83	0.62	Creatinine	Organic acids and derivatives	C00791	2580	4010	3020	3203.33	1880	1840	2020	1913.33	2460	2320	1880	2220	2260	2360	3460	2693.33	2530	2790	2710	2676.67	0.0680924	0.0982584
172	Tricin 5-O-hexosyl-O-hexoside	-0.00503113	-0.0504291	pmb0712	654.2	Positive	[M+H]+	655.2	331.1	3.5	Tricin 5-O-hexosyl-O-hexoside	Flavone	-	788000	754000	624000	722000	615000	775000	612000	667333	988000	858000	796000	880667	805000	724000	817000	782000	753000	845000	772000	790000	0.0681244	0.0982584
265	8,15-DiHETE	0.0370648	-0.00901361	pmb2636	336.1	Negative	[M-H]-	335.1	253.1	6.89	8,15-DiHETE	Lipids	-	72100	64200	64800	67033.3	86700	105000	83500	91733.3	96000	85600	71600	84400	71600	71600	86900	76700	61100	68900	76300	68766.7	0.0686563	0.0988694
387	Cucurbitacin I	0.0379854	-0.0274327	pme0064	514.29	Negative	[M-H]-	513.3	203	6.42	Cucurbitacin I	Terpene	C08800	6770	9250	7680	7900	11800	12700	13100	12533.3	9920	16700	11500	12706.7	9290	11700	12100	11030	9770	8240	10100	9370	0.0688121	0.0989378
77	N2-methylguanosine	-0.0106704	0.0308653	pmb0197	297.1	Positive	[M+H]+	298.1	166.3	1.16	N2-methylguanosine	Nucleotide and derivates	-	337000	341000	321000	333000	371000	282000	294000	315667	244000	229000	230000	234333	260000	294000	384000	312667	275000	303000	231000	269667	0.06925	0.0994107
668	2'-Deoxyadenosine-5'-monophosphate	0.0275978	0.0151948	pme3184	331.07	Positive	[M+H]+	332	136	1.17	2'-Deoxyadenosine-5'-monophosphate	Nucleotide and derivates	C00360	9120000	9130000	8370000	8.87333e+06	10000000	9330000	11400000	1.02433e+07	8620000	8970000	8820000	8.80333e+06	8970000	9880000	9680000	9510000	8750000	8850000	7810000	8470000	0.0716981	0.102763
323	Tricin di-O-hexoside	0.0333545	-0.0229177	pmb3044	654.1	Negative	[M-H]-	653.1	329.2	4.16	Tricin di-O-hexoside	Flavone	-	263000	209000	208000	226667	267000	338000	314000	306333	260000	271000	343000	291333	291000	283000	306000	293333	190000	278000	244000	237333	0.0719108	0.102907
857	Loganic acid	-0.0337239	-0.0247896	pmf0449	376.14	Negative	[M-H]-	375.1	169.1	2.61	Loganic acid	Terpene	C01512	81100	89300	76900	82433.3	45500	64800	68300	59533.3	84400	72400	73100	76633.3	80300	63400	80800	74833.3	75100	65400	71100	70533.3	0.0725318	0.103633
829	Pedalitin	0.0365439	-0.0204074	pmf0372	316.06	Positive	[M+H]+	317.1	302	4.72	Pedalitin	Flavonoid	C10119	5620000	6800000	5600000	6.00667e+06	8680000	10400000	8300000	9.12667e+06	5970000	8700000	9730000	8.13333e+06	8870000	7340000	8910000	8.37333e+06	7370000	7990000	6580000	7.31333e+06	0.0735248	0.104888
789	Orientin	-0.014178	0.0609561	pmf0246	448.1	Negative	[M-H]-	449.1	327	3.56	Orientin	Flavonoid	C10114	286000	240000	244000	256667	263000	131000	276000	223333	138000	147000	169000	151333	193000	186000	173000	184000	207000	190000	207000	201333	0.0739961	0.105395
770	D-(+)-Mannose	-0.000863725	-0.0342599	pmf0138	180.063	Negative	[M-H]-	179	59	0.87	D-(+)-Mannose	Carbohydrates	C00159	25600000	26000000	26600000	2.60667e+07	25000000	28500000	25000000	2.61667e+07	28300000	25400000	22800000	25500000	29100000	30400000	29300000	29600000	19100000	23000000	22700000	21600000	0.0749397	0.106573
518	Isorhamnetin 3-O-neohesperidoside	0.00678802	0.0528887	pme1539	624.17	Negative	[M-H]-	623.2	314	3.66	Isorhamnetin 3-O-neohesperidoside	Flavonol	-	2680000	2510000	2520000	2570000	3270000	1910000	3820000	3000000	1930000	1340000	1670000	1.64667e+06	1970000	2530000	2390000	2.29667e+06	2300000	2290000	2310000	2300000	0.0755856	0.107325
359	L-Homocitrulline	0.0341882	-0.0273582	pme0003	189.11	Negative	[M-H]-	188.1	145	0.81	L-Homocitrulline	Amino acid and derivatives	C02427	59300	60600	47600	55833.3	75600	86700	97000	86433.3	83900	79500	89100	84166.7	59000	79200	105000	81066.7	49900	41300	52600	47933.3	0.0758064	0.107471
398	Asp-phe	0.017989	-0.049074	pme0133	280.11	Positive	[M+H]+	281.3	166	2.37	Asp-phe	Amino acid and derivatives	-	626000	650000	699000	658333	690000	721000	735000	715333	735000	713000	686000	711333	691000	792000	823000	768667	702000	665000	651000	672667	0.0762643	0.107952
641	Naringenin chalcone	0.0141318	0.0493835	pme2960	272.07	Positive	[M+H]+	273.1	153	5.57	Naringenin chalcone	Flavanone	C06561	958000	567000	514000	679667	738000	690000	771000	733000	569000	570000	882000	673667	309000	399000	410000	372667	547000	543000	535000	541667	0.0765692	0.108216
723	Bergapten	0.0383986	-0.0237057	pme3550	216.04	Positive	[M+H]+	217	201.4	6.33	Bergapten	Phenylpropanoids	C01557	46000	43900	45200	45033.3	135000	92800	87500	105100	86900	146000	77300	103400	69200	78300	121000	89500	80200	72000	67400	73200	0.0768677	0.10847
628	O-Phosphorylethanolamine	-0.0320249	-0.0202127	pme2830	141.02	Negative	[M-H]-	140	79	0.75	O-Phosphorylethanolamine	Others	-	188000	231000	174000	197667	104000	174000	136000	138000	186000	169000	175000	176667	171000	175000	167000	171000	171000	141000	137000	149667	0.0771217	0.108661
623	N-Acetyl-D-glucosamine	-0.028985	-0.0108161	pme2755	221.09	Positive	[M+H]+	222	144	0.62	N-Acetyl-D-glucosamine	Carbohydrates	C00140	2900000	3590000	3610000	3.36667e+06	2400000	2540000	2310000	2.41667e+06	3360000	2630000	3610000	3200000	3290000	2470000	3120000	2960000	2530000	3620000	3780000	3310000	0.0782152	0.109956
827	Hydroxygenkwanin	-0.0239755	-0.000757392	pmf0363	300.06	Positive	[M+H]+	301.1	258	6.28	Hydroxygenkwanin	Flavonoid	-	116000	99200	96100	103767	74800	65900	112000	84233.3	68100	80800	68000	72300	94500	129000	105000	109500	100000	83800	80100	87966.7	0.0782863	0.109956
206	LysoPC 18:3	-0.0126363	0.0449637	pmb0854	517.3	Positive	[M+H]+	518.3	459.3	8.79	LysoPC 18:3	Lipids	-	15700000	13500000	16800000	1.53333e+07	16400000	13700000	13900000	1.46667e+07	13500000	10400000	9280000	11060000	13400000	11500000	15000000	13300000	11400000	15100000	15900000	1.41333e+07	0.078402	0.109956
417	Kynurenic acid	0.0157527	0.0306815	pme0233	189.04	Negative	[M-H]-	188	144	2.64	Kynurenic acid	Organic acids and derivatives	C01717	72600	64100	72900	69866.7	94300	68300	83700	82100	61000	63500	59200	61233.3	65000	77900	82400	75100	76900	64800	70000	70566.7	0.0790496	0.110694
238	Octadecadien-6-ynoic acid	-0.0342887	0.00891779	pmb1574	276.2	Positive	[M+H]+	277.2	93	8.21	Octadecadien-6-ynoic acid	Lipids	-	882000	1110000	844000	945333	685000	431000	645000	587000	720000	699000	709000	709333	702000	538000	945000	728333	678000	708000	702000	696000	0.0798566	0.111652
118	Chrysoeriol O-hexosyl-O-rutinoside	0.00456524	-0.0592495	pmb0592	770.1	Positive	[M+H]+	771.1	463.2	3.92	Chrysoeriol O-hexosyl-O-rutinoside	Flavone	-	1300000	1550000	1210000	1.35333e+06	1250000	1600000	1260000	1370000	1590000	1490000	1690000	1590000	1770000	1530000	1750000	1.68333e+06	1420000	1100000	1270000	1.26333e+06	0.0808359	0.112849
633	Dihydromyricetin	0.0199091	-0.0488453	pme2895	320.05	Negative	[M-H]-	319.1	301	3.52	Dihydromyricetin	Flavonol	C02906	83400	70400	78900	77566.7	140000	99100	77400	105500	151000	130000	97400	126133	120000	118000	149000	129000	110000	106000	113000	109667	0.0811683	0.11314
644	Isosakuranetin-7-neohesperidoside (Poncirin)	-0.0389551	-0.00895542	pme2984	594.2	Negative	[M-H]-	593	285	5.09	Isosakuranetin-7-neohesperidoside (Poncirin)	Flavanone	C09830	16400000	16000000	16400000	1.62667e+07	11700000	13800000	11800000	1.24333e+07	14000000	12600000	15800000	1.41333e+07	14000000	17700000	13300000	15000000	14000000	14500000	15100000	1.45333e+07	0.0820655	0.114216
786	Tiliroside	-0.0384436	-0.00805209	pmf0232	594.14	Negative	[M-H]-	593.1	285	4.92	Tiliroside	Flavonoid	C17140	19900000	19300000	20400000	1.98667e+07	14600000	16400000	14700000	1.52333e+07	17000000	15500000	19700000	17400000	17300000	21700000	16200000	18400000	17100000	18500000	19000000	18200000	0.0852358	0.118448
749	4',5,7-Trihydroxyflavanone	0.0199918	0.0430141	pmf0058	272.07	Negative	[M-H]-	271	150.9	5.66	4',5,7-Trihydroxyflavanone	Flavanone	C00509	309000	189000	164000	220667	248000	261000	280000	263000	198000	202000	337000	245667	117000	134000	147000	132667	213000	197000	211000	207000	0.0861834	0.119583
123	Chrysoeriol O-hexosyl-O-hexoside	0.0350405	0.0322653	pmb0603	624.1	Positive	[M+H]+	625.1	301.6	4.17	Chrysoeriol O-hexosyl-O-hexoside	Flavone	-	373000	389000	346000	369333	608000	387000	516000	503667	373000	480000	414000	422333	366000	388000	313000	355667	305000	357000	390000	350667	0.0869011	0.120396
806	16-Hydroxy hexadecanoic acid	-0.0364392	-0.024994	pmf0296	272.24	Positive	[M+H]+	273.2	255.2	7.19	16-Hydroxy hexadecanoic acid	Lipids	C18218	164000	176000	164000	168000	130000	153000	141000	141333	153000	168000	130000	150333	157000	172000	166000	165000	153000	146000	156000	151667	0.08757	0.121139
447	Quercetin 3-alpha-L-arabinofuranoside (Avicularin)	-0.00823911	0.0143772	pme0361	434.08	Positive	[M+H]+	435.1	303	3.98	Quercetin 3-alpha-L-arabinofuranoside (Avicularin)	Flavonol	-	1150000	1160000	788000	1.03267e+06	1180000	861000	1090000	1.04367e+06	837000	501000	711000	683000	921000	1440000	1150000	1.17033e+06	935000	908000	945000	929333	0.0882215	0.121855
748	4,2',4',6'-Tetrahydroxychalcone	0.0196103	0.0406781	pmf0057	272.07	Negative	[M-H]-	271.1	151	5.66	4,2',4',6'-Tetrahydroxychalcone	Flavone	C06561	343000	199000	175000	239000	278000	274000	291000	281000	218000	234000	371000	274333	127000	147000	155000	143000	221000	221000	232000	224667	0.088595	0.122186
296	Uridine 5'-diphospho-D-glucose	-0.0357357	0.00532621	pmb2922	566.1	Negative	[M-H]-	565.1	323.1	1.11	Uridine 5'-diphospho-D-glucose	Nucleotide and derivates	C00029	4170000	5000000	4490000	4.55333e+06	3690000	2850000	3520000	3.35333e+06	4570000	3320000	4030000	3.97333e+06	4200000	3410000	4010000	3.87333e+06	3850000	4040000	4130000	4.00667e+06	0.0889605	0.122505
558	D-Sorbitol	0.0331672	-0.0350409	pme1894	182.08	Positive	[M+H]+	183	83	0.76	D-Sorbitol	Alcohols	C00794	2790000	2650000	2780000	2740000	3030000	3390000	3140000	3.18667e+06	2930000	3560000	3300000	3.26333e+06	2860000	3150000	3390000	3.13333e+06	3010000	3230000	3000000	3080000	0.0891053	0.12252
720	Myricetin 3-O-galactoside	-0.0385015	-0.00822173	pme3484	480.09	Negative	[M-H]-	479.1	315.5	3.53	Myricetin 3-O-galactoside	Flavonol	-	337000	356000	301000	331333	170000	267000	165000	200667	314000	154000	261000	243000	300000	245000	336000	293667	247000	345000	279000	290333	0.0912958	0.125343
581	Dulcitol	0.0273188	-0.0278246	pme2237	182.08	Negative	[M-H]-	181.1	101	0.76	Dulcitol	Alcohols	C01697	224000	253000	229000	235333	259000	258000	332000	283000	289000	289000	267000	281667	287000	285000	278000	283333	188000	208000	208000	201333	0.0936778	0.12842
517	Dihydroquercetin (Taxifolin)	-0.0323252	0.0307374	pme1521	304.06	Negative	[M-H]-	303.1	125	4.15	Dihydroquercetin (Taxifolin)	Flavonol	C01617	37500	33900	31500	34300	19500	24100	13800	19133.3	24300	9	22000	15436.3	21000	14200	28700	21300	35900	36700	31600	34733.3	0.094434	0.129263
750	Verbascoside	0.0366155	-0.0042101	pmf0062	624.21	Negative	[M-H]-	623.1	160.7	4.01	Verbascoside	Phenylpropanoids	C10501	895000	910000	887000	897333	1070000	1420000	1130000	1.20667e+06	1010000	1200000	1010000	1.07333e+06	934000	880000	1160000	991333	1000000	827000	989000	938667	0.0964237	0.131789
139	Chrysoeriol 6-C-hexoside	0.0307943	-0.031228	pmb0629	462.1	Positive	[M+H]+	463.1	313.1	3.04	Chrysoeriol 6-C-hexoside	Flavone	-	349000	371000	431000	383667	523000	669000	581000	591000	670000	625000	529000	608000	434000	465000	749000	549333	673000	351000	422000	482000	0.0971556	0.132493
144	8-C-hexosyl-luteolin O-pentoside	0.0321379	-0.00303108	pmb0647	580.1	Positive	[M+H]+	581.1	419.1	3.46	8-C-hexosyl-luteolin O-pentoside	Flavone	-	1050000	819000	955000	941333	1420000	1240000	1080000	1.24667e+06	1200000	1330000	1300000	1.27667e+06	1240000	1100000	761000	1.03367e+06	1210000	802000	908000	973333	0.0972291	0.132493
212	LysoPE 14:0	-0.00948042	0.042261	pmb0864	425.3	Positive	[M+H]+	426.3	285.2	7.69	LysoPE 14:0	Lipids	-	114000	86500	131000	110500	172000	91800	66500	110100	63600	44000	45000	50866.7	72400	51100	73200	65566.7	205000	198000	205000	202667	0.0978999	0.133208
597	L-Fucose	0.00533445	0.0174925	pme2435	164.07	Negative	[M-H]-	163	59	0.76	L-Fucose	Carbohydrates	C01019	111000	103000	116000	110000	125000	151000	134000	136667	105000	49900	112000	88966.7	136000	149000	105000	130000	117000	115000	157000	129667	0.0984438	0.133594
865	Genipin 1-gentiobioside	-0.0277051	0.0291443	pmf0478	550.19	Negative	[M-H]-	549.2	225	2.94	Genipin 1-gentiobioside	Terpene	C16965	22600	25500	14100	20733.3	10300	13200	9100	10866.7	15800	12400	14500	14233.3	14700	12800	9	9169.67	15000	11000	16300	14100	0.0985958	0.133594
488	S-(methyl)glutathione	0.0175305	-0.0463084	pme1242	321.1	Positive	[M+H]+	322.4	130	1.24	S-(methyl)glutathione	Amino acid and derivatives	C11347	727000	576000	547000	616667	774000	774000	896000	814667	793000	826000	851000	823333	815000	893000	1420000	1.04267e+06	744000	707000	693000	714667	0.0986224	0.133594
264	3,4-Dimethoxycinnamic acid	-0.000674511	-0.0337653	pmb2620	208.1	Negative	[M-H]-	207.1	133.1	5.52	3,4-Dimethoxycinnamic acid	Phenylpropanoids	-	26600	29500	27600	27900	25000	31000	31400	29133.3	20100	33100	25200	26133.3	32900	40500	34200	35866.7	25300	23100	26400	24933.3	0.100436	0.135849
353	LysoPC 16:0 (2n isomer)	-0.0120447	0.0543428	pmd0132	495.33	Positive	[M+H]+	496.3	184	8.8	LysoPC 16:0 (2n isomer)	Lipids	-	12900000	9130000	13200000	1.17433e+07	13200000	9770000	10400000	1.11233e+07	9460000	7210000	7460000	8.04333e+06	9820000	8340000	10600000	9.58667e+06	10900000	9980000	11500000	1.07933e+07	0.100778	0.136106
725	Anthranilic acid	-0.0352813	0.0147972	pme3576	137.05	Positive	[M+H]+	138.1	92.1	4.07	Anthranilic acid	Organic acids and derivatives	C00108	127000	144000	94000	121667	71900	64100	91100	75700	86200	67700	70800	74900	135000	71000	88800	98266.7	124000	78900	97900	100267	0.100924	0.136106
184	Anisic acid O-feruloyl hexoside	0.00608593	0.0586471	pmb0758	490.1	Positive	[M+H]+	491.1	329	3.09	Anisic acid O-feruloyl hexoside	Organic acids and derivatives	-	319000	425000	330000	358000	447000	274000	383000	368000	222000	312000	323000	285667	121000	163000	318000	200667	324000	322000	338000	328000	0.101788	0.136933
347	Adenosine O-ribose	0.0376493	-0.0214724	pmc0281	399.2	Positive	[M+H]+	400.2	136.1	1.94	Adenosine O-ribose	Nucleotide and derivates	-	3840000	3380000	4190000	3.80333e+06	6410000	7450000	5430000	6430000	5030000	8130000	4860000	6.00667e+06	4630000	5080000	6470000	5.39333e+06	4630000	4560000	4780000	4.65667e+06	0.101837	0.136933
605	γ-Glu-Cys	-0.0173024	0.0159735	pme2563	250.06	Negative	[M-H]-	249.3	128	1.13	γ-Glu-Cys	Amino acid and derivatives	C00669	87800	103000	88800	93200	76000	68000	77500	73833.3	101000	73300	79700	84666.7	58100	81100	72900	70700	67000	62800	75700	68500	0.103552	0.139033
176	Tricin 7-O-feruloylhexoside	0.0224621	-0.0438086	pmb0725	668.1	Positive	[M+H]+	669.1	331.4	5.1	Tricin 7-O-feruloylhexoside	Flavone	-	14100000	14100000	12300000	13500000	13800000	14100000	15900000	14600000	15700000	16900000	16300000	16300000	15300000	13500000	17000000	1.52667e+07	12700000	14400000	14000000	13700000	0.104264	0.139785
162	Eriodictyol O-malonylhexoside	0.0305846	0.0251517	pmb0686	536	Positive	[M+H]+	537	289	4.41	Eriodictyol O-malonylhexoside	Flavanone	-	491000	447000	410000	449333	538000	652000	490000	560000	455000	469000	539000	487667	425000	488000	425000	446000	523000	485000	483000	497000	0.106619	0.142732
441	Caffeate	-0.0220346	0.0492812	pme0303	180.04	Negative	[M-H]-	179	135	3.23	Caffeate	Phenylpropanoids	C01197	438000	487000	444000	456333	440000	292000	444000	392000	343000	369000	354000	355333	383000	366000	356000	368333	453000	365000	410000	409333	0.107344	0.143492
276	9-HOTrE	-0.0161051	-0.0213921	pmb2786	294	Negative	[M-H]-	293	275	8.42	9-HOTrE	Lipids	-	314000	413000	286000	337667	288000	266000	358000	304000	275000	317000	259000	283667	341000	401000	493000	411667	311000	358000	447000	372000	0.108256	0.144499
340	Glutathione oxidized	-0.0258817	0.00570406	pmb3264	612.1	Negative	[M-H]-	611.1	306.2	1.17	Glutathione oxidized	Amino acid and derivatives	C00127	507000	537000	475000	506333	475000	368000	483000	442000	431000	399000	460000	430000	471000	525000	511000	502333	412000	469000	465000	448667	0.109063	0.145364
320	Tricin O-malonyl rhamnoside	0.0140012	-0.0421259	pmb3032	562.1	Negative	[M-H]-	561.1	329.1	5.69	Tricin O-malonyl rhamnoside	Flavone	-	11000	6940	5740	7893.33	9670	10200	7060	8976.67	14200	14300	10300	12933.3	7780	10500	12200	10160	11700	9350	9960	10336.7	0.112999	0.150217
250	LysoPC 15:0	0.0124986	0.00652828	pmb2319	481.3	Positive	[M+H]+	482.3	184.1	8.26	LysoPC 15:0	Lipids	-	774000	649000	875000	766000	1180000	1120000	954000	1.08467e+06	1130000	822000	765000	905667	943000	861000	1070000	958000	1540000	1350000	1350000	1.41333e+06	0.113033	0.150217
40	sn-Glycero-3-phosphocholine	0.0155008	-0.00802837	pma6270	258.2	Positive	Protonated	258.2	104.2	0.78	sn-Glycero-3-phosphocholine	Alkaloids	C00670	187000	177000	177000	180333	177000	280000	180000	212333	277000	239000	218000	244667	147000	176000	193000	172000	244000	220000	267000	243667	0.11715	0.155462
656	4-(Aminomethyl)-5-(hydroxymethyl)-2-methylpyridin-3-ol	0.0310675	-0.0150072	pme3081	168.09	Positive	[M+H]+	169.1	134	0.77	4-(Aminomethyl)-5-(hydroxymethyl)-2-methylpyridin-3-ol	Alcohols	C00534	13700	16300	16500	15500	35700	28200	28400	30766.7	31700	25800	30500	29333.3	19100	18700	42600	26800	29500	27000	38700	31733.3	0.120464	0.159627
410	Kaempferol	0.0285244	0.00587775	pme0200	286.05	Positive	[M+H]+	287	153	5.73	Kaempferol	Flavonol	C05903	84100	83400	58200	75233.3	187000	130000	106000	141000	89000	113000	84100	95366.7	84000	159000	109000	117333	137000	92300	124000	117767	0.121034	0.160151
498	1-Methyladenosine	-0.0093121	-0.0258718	pme1378	281.11	Positive	[M+H]+	282.1	149.6	2.27	1-Methyladenosine	Nucleotide and derivates	C02494	40000	32500	31900	34800	36900	23200	32700	30933.3	35700	26800	39400	33966.7	49300	41300	40300	43633.3	44400	19700	31600	31900	0.121814	0.160949
108	Delphinidin O-malonyl-malonylhexoside	0.0348612	0.0179325	pmb0558	637.1	Positive	Protonated	637.1	303.4	3.27	Delphinidin O-malonyl-malonylhexoside	Anthocyanins	-	9	31200	9	10406	62200	34400	75400	57333.3	9	30800	34400	21736.3	9	28300	53500	27269.7	31500	25400	32300	29733.3	0.122441	0.161545
655	Taurocholic acid	-0.0276566	0.000747723	pme3069	555.28	Positive	[M+H]+	556.3	371	10.27	Taurocholic acid	Organic acids and derivatives	C05122	1120000	1140000	1020000	1.09333e+06	910000	1010000	1030000	983333	980000	1050000	1040000	1.02333e+06	1040000	1050000	1050000	1.04667e+06	972000	1120000	1240000	1.11067e+06	0.124237	0.163677
107	Rosinidin O-hexoside	0.0130918	-0.0412433	pmb0545	477.1	Positive	Protonated	477.1	315	3.32	Rosinidin O-hexoside	Anthocyanins	-	65900	68000	112000	81966.7	113000	89600	104000	102200	132000	101000	154000	129000	126000	161000	101000	129333	106000	118000	144000	122667	0.124806	0.16419
831	Gallocatechin gallate	-0.0310552	0.0227692	pmf0379	458.08	Negative	[M-H]-	457.1	169	3.44	Gallocatechin gallate	Polyphenol	-	105000	73000	53000	77000	50100	53500	40100	47900	59700	48800	51700	53400	46200	58100	52600	52300	64400	53200	45300	54300	0.127233	0.167141
404	1-Methylxanthine	-0.0139778	0.0454707	pme0166	166.05	Positive	[M+H]+	167.1	110	1.94	1-Methylxanthine	Nucleotide and derivates	C16358	83000	76300	81500	80266.7	73100	58400	87100	72866.7	57100	71300	55700	61366.7	70700	62000	67000	66566.7	74300	56600	71200	67366.7	0.127923	0.167806
194	4-Pyridoxic acid O-hexoside	0.0318978	-0.00288761	pmb0801	345	Positive	[M+H]+	346	184.1	1.58	4-Pyridoxic acid O-hexoside	Vitamins and derivatives	-	1220000	1310000	1310000	1280000	1650000	1470000	1630000	1.58333e+06	1420000	1190000	1550000	1.38667e+06	1420000	1370000	1730000	1.50667e+06	1390000	1420000	1250000	1.35333e+06	0.128573	0.168387
718	Butin	0.0103109	0.0382097	pme3475	272.07	Positive	[M+H]+	273.1	153	5.59	Butin	Flavone	C09614	918000	544000	507000	656333	637000	670000	677000	661333	567000	607000	906000	693333	402000	383000	417000	400667	543000	538000	605000	562000	0.128734	0.168387
304	Chrysoeriol 6-C-pentosyl-O-rutinoside	0.0135509	0.0228755	pmb2973	741.1	Negative	[M-H]-	740.1	431.4	3.34	Chrysoeriol 6-C-pentosyl-O-rutinoside	Flavone	-	158000	138000	181000	159000	152000	178000	168000	166000	192000	146000	179000	172333	139000	128000	139000	135333	161000	160000	153000	158000	0.130319	0.170216
657	2-(Formylamino)benzoic acid	0.029803	0.0212049	pme3083	165.04	Negative	[M-H]-	164	120	3.87	2-(Formylamino)benzoic acid	Organic acids and derivatives	-	72000	95900	71500	79800	94400	111000	135000	113467	79700	79700	95800	85066.7	72400	75400	109000	85600	79300	88000	110000	92433.3	0.133307	0.17387
511	Epigallate catechin gallate (EGCG)	-0.0333635	0.0202952	pme1486	458.09	Negative	[M-H]-	457.2	169	3.33	Epigallate catechin gallate (EGCG)	Polyphenol	C09731	173000	101000	98300	124100	53200	90400	77500	73700	97300	84900	68200	83466.7	92400	81200	76900	83500	143000	99200	107000	116400	0.135131	0.175792
675	Genistein 7-O-Glucoside (Genistin)	-0.0202387	0.0454663	pme3210	432.11	Positive	[M+H]+	433	271	4.01	Genistein 7-O-Glucoside (Genistin)	Isoflavone	C09126	12900000	11900000	11800000	12200000	13300000	8840000	10600000	1.09133e+07	9880000	9590000	7910000	9.12667e+06	9430000	11600000	10600000	1.05433e+07	12400000	10600000	11000000	1.13333e+07	0.135165	0.175792
729	3,4-Dihydroxy-DL-phenylalanine	0.0230121	-0.0396354	pme3825	197.07	Negative	[M-H]-	196.2	135	1.16	3,4-Dihydroxy-DL-phenylalanine	Amino acid and derivatives	C00355	31600	23000	23700	26100	32800	38900	33000	34900	42800	48800	30800	40800	39800	43600	27600	37000	21300	25300	22700	23100	0.136388	0.176886
392	Luteolin	-0.0275478	-0.0314756	pme0089	286.1	Positive	[M+H]+	287.1	153	5	Luteolin	Flavone	C01514	5410000	5090000	5640000	5380000	4160000	4600000	4180000	4.31333e+06	5250000	4940000	6040000	5410000	5260000	6790000	4700000	5.58333e+06	5690000	5720000	5720000	5710000	0.136394	0.176886
90	Luteolin O-feruloylhexoside	0.0152474	0.0569933	pmb0378	624.2	Positive	[M+H]+	625.2	177.2	4.47	Luteolin O-feruloylhexoside	Flavone	-	459000	273000	324000	352000	441000	258000	555000	418000	303000	253000	305000	287000	174000	202000	281000	219000	291000	215000	341000	282333	0.137316	0.177822
302	Luteolin O-hexosyl-O-hexosyl-O-hexoside	-0.0241217	0.0360261	pmb2954	772.1	Negative	[M-H]-	771.1	609.3	2.83	Luteolin O-hexosyl-O-hexosyl-O-hexoside	Flavone	-	54700	64200	48500	55800	44500	24700	55700	41633.3	39200	34600	9	24603	38600	46500	36900	40666.7	63200	54400	46000	54533.3	0.137506	0.177822
540	D-(+)-Glucono-1,5-lactone	-0.0298546	0.0190552	pme1684	178.05	Positive	[M+H]+	179.1	133	0.86	D-(+)-Glucono-1,5-lactone	Carbohydrates	C00198	74100	47000	93000	71366.7	41200	42200	52100	45166.7	49000	47200	43400	46533.3	41300	45800	64400	50500	55400	40600	52400	49466.7	0.138502	0.178858
129	C-hexosyl-luteolin O-hexosyl-O-pentoside	0.0143774	0.0452193	pmb0616	742.1	Positive	[M+H]+	743.1	593	2.8	C-hexosyl-luteolin O-hexosyl-O-pentoside	Flavone	-	216000	272000	243000	243667	257000	268000	300000	275000	234000	149000	246000	209667	196000	152000	243000	197000	183000	199000	211000	197667	0.1422	0.183374
568	Quinic acid	-0.00674941	0.0139846	pme2036	192.06	Negative	[M-H]-	191	85	0.92	Quinic acid	Organic acids and derivatives	C00296	2210000	2020000	2110000	2.11333e+06	2060000	2110000	2130000	2100000	2240000	2350000	2230000	2.27333e+06	2280000	1600000	1640000	1840000	4180000	4390000	4100000	4.22333e+06	0.142652	0.183697
832	Vicenin-3	0.036324	0.0132742	pmf0381	564.15	Negative	[M-H]-	563.1	353	3.5	Vicenin-3	Flavonoid	-	186000	122000	130000	146000	244000	253000	170000	222333	163000	171000	217000	183667	132000	157000	202000	163667	175000	150000	175000	166667	0.144468	0.185774
453	Naringenin	0.0157969	0.0508971	pme0377	272.07	Positive	[M+H]+	273.1	153	5.59	Naringenin	Flavanone	C00509	931000	565000	535000	677000	772000	735000	794000	767000	553000	503000	919000	658333	362000	480000	443000	428333	603000	583000	599000	595000	0.144949	0.18613
470	Nicotinic acid	-0.00933554	-0.02708	pme0496	123	Negative	[M-H]-	122	78	1.16	Nicotinic acid	Vitamins and derivatives	C00253	121000	99400	117000	112467	108000	77100	121000	102033	102000	106000	109000	105667	121000	127000	141000	129667	105000	87100	93000	95033.3	0.145495	0.186312
766	N1-acetyl-5-methoxykynuramine（AMK）	-0.0252177	-0.0062048	pmf0126	236.12	Positive	[M+H]+	237.1	178.2	4.05	N1-acetyl-5-methoxykynuramine（AMK）	Alkaloids	-	477000	467000	462000	468667	390000	521000	332000	414333	308000	435000	367000	370000	485000	493000	471000	483000	396000	458000	480000	444667	0.145499	0.186312
286	Protocatechuic acid O-glucoside	-0.036242	-0.00103973	pmb2831	316.1	Negative	[M-H]-	315.1	153.1	2.44	Protocatechuic acid O-glucoside	Polyphenol	-	1080000	864000	784000	909333	629000	744000	726000	699667	838000	831000	768000	812333	850000	875000	704000	809667	809000	859000	888000	852000	0.147194	0.188219
9	14,15-Dehydrocrepenynic acid	-0.00159014	-0.0459734	pma0461	276.22	Positive	[M+H]+	277.2	93.1	8.52	14,15-Dehydrocrepenynic acid	Lipids	-	9310000	10000000	7840000	9050000	8380000	8480000	10500000	9120000	9920000	9700000	9000000	9540000	9380000	12100000	15800000	1.24267e+07	9540000	9040000	9790000	9.45667e+06	0.149183	0.190495
155	8-C-hexosyl-chrysoeriol O-feruloylhexoside	0.0279724	-0.00585589	pmb0676	800	Positive	[M+H]+	801	207.1	4.18	8-C-hexosyl-chrysoeriol O-feruloylhexoside	Flavone	-	213000	215000	270000	232667	323000	363000	294000	326667	220000	235000	316000	257000	245000	287000	375000	302333	301000	243000	282000	275333	0.149804	0.191022
306	Chrysoeriol C-pentosyl-O-hexosyl-O-hexoside	0.0209613	-0.0351702	pmb2976	756.1	Negative	[M-H]-	755.1	447.2	3.74	Chrysoeriol C-pentosyl-O-hexosyl-O-hexoside	Flavone	-	62200	60800	49200	57400	69200	56500	67200	64300	64400	72800	88900	75366.7	64000	77800	67700	69833.3	55800	68900	55800	60166.7	0.150226	0.191292
327	Tricin O-eudesmic acid	0.0333209	0.00243846	pmb3053	524.1	Negative	[M-H]-	523.1	329.2	6	Tricin O-eudesmic acid	Flavone	-	20200	24200	22700	22366.7	40700	51600	28700	40333.3	23700	47800	33600	35033.3	22000	17300	35500	24933.3	38300	25800	25200	29766.7	0.153098	0.194678
205	LysoPC 18:2	-0.0205772	0.0374435	pmb0852	519.3	Positive	[M+H]+	520.3	502.2	8.43	LysoPC 18:2	Lipids	-	33800000	20400000	38100000	3.07667e+07	27500000	24200000	19900000	2.38667e+07	22200000	17000000	17700000	1.89667e+07	21400000	17000000	26900000	2.17667e+07	25100000	19800000	19000000	21300000	0.154215	0.195825
388	Guanidineacetic acid	-0.0272256	-0.00884672	pme0066	117.05	Negative	[M-H]-	116.1	74	0.75	Guanidineacetic acid	Amino acid and derivatives	C00581	99000	89000	122000	103333	88600	70400	62300	73766.7	58300	102000	81600	80633.3	91400	94600	104000	96666.7	85000	62000	78200	75066.7	0.155361	0.197007
695	2-Methylglutaric acid	-0.026845	0.0134256	pme3309	146.06	Negative	[M-H]-	145.1	101	2.58	2-Methylglutaric acid	Organic acids and derivatives	-	125000	89700	122000	112233	87400	101000	90900	93100	80100	75500	100000	85200	90400	113000	117000	106800	108000	134000	128000	123333	0.156253	0.197863
851	D-tartaric acid	0.0127088	0.0230547	pmf0425	150.02	Negative	[M-H]-	149	87	0.84	D-tartaric acid	Organic acids and derivatives	C02107	348000	307000	319000	324667	436000	302000	352000	363333	282000	262000	298000	280667	331000	366000	308000	335000	235000	246000	221000	234000	0.156808	0.19829
161	C-hexosyl-luteolin O-sinapic acid	-0.0258523	0.045432	pmb0684	654.2	Positive	[M+H]+	655.2	207.2	4.42	C-hexosyl-luteolin O-sinapic acid	Flavone	-	896000	630000	409000	645000	577000	424000	305000	435333	309000	288000	473000	356667	395000	390000	393000	392667	544000	528000	613000	561667	0.157984	0.199501
844	α-Ionone	0.0235971	-0.0405027	pmf0416	192.15	Positive	[M+H]+	193.2	175	9	α-Ionone	Others	C12286	124000	152000	118000	131333	144000	186000	152000	160667	160000	158000	151000	156333	143000	183000	175000	167000	163000	135000	132000	143333	0.15869	0.200116
496	L-Pipecolic acid	-0.0118563	0.0198417	pme1368	129.08	Negative	[M-H]-	128	82	1.16	L-Pipecolic acid	Amino acid and derivatives	C00408	30500	29500	26600	28866.7	20900	32100	29500	27500	15700	19700	26800	20733.3	28800	25800	28300	27633.3	23200	29000	20900	24366.7	0.160588	0.20223
486	2-Picolinic acid	-0.00488768	-0.0330362	pme1218	123.03	Positive	[M+H]+	124	106	1.15	2-Picolinic acid	Organic acids and derivatives	C10164	84700	80200	71500	78800	63000	79400	101000	81133.3	62300	87900	67500	72566.7	92700	98000	176000	122233	87600	92600	110000	96733.3	0.162532	0.204104
482	Deoxyguanosine	0.0271447	-0.00467201	pme1184	267.1	Positive	[M+H]+	268.1	152	1.67	Deoxyguanosine	Nucleotide and derivates	C00330	220000	175000	197000	197333	213000	262000	246000	240333	202000	211000	201000	204667	192000	235000	251000	226000	205000	194000	207000	202000	0.162586	0.204104
268	Thiamine	-0.00628145	0.0284569	pmb2648	264.1	Negative	[M-H]-	263.1	146.9	0.74	Thiamine	Vitamins and derivatives	C00378	9000	10400	10600	10000	7000	9270	12700	9656.67	5250	6090	4680	5340	8420	12100	4420	8313.33	3410	7460	5280	5383.33	0.162746	0.204104
714	Caffeyl alcohol	-0.0188172	-0.024862	pme3459	316.2	Positive	[M+H]+	317.2	299	7.47	Caffeyl alcohol	Phenylpropanoids	C09066	81500	85800	71900	79733.3	61800	60200	77900	66633.3	80600	62300	55200	66033.3	87000	135000	75700	99233.3	90100	72000	63100	75066.7	0.163551	0.204831
721	Formononetin 7-O-glucoside (Ononin)	-0.023956	-0.0199348	pme3502	430.13	Negative	[M-H]-	429.1	267	4.59	Formononetin 7-O-glucoside (Ononin)	Isoflavone	C10509	315000	296000	285000	298667	216000	254000	241000	237000	226000	275000	328000	276333	341000	291000	266000	299333	212000	242000	338000	264000	0.165689	0.207224
837	Persicogenin	-0.0140105	0.0335816	pmf0393	316.09	Positive	[M+H]+	317.1	177	7.15	Persicogenin	Flavonoid	-	313000	423000	323000	353000	266000	362000	288000	305333	298000	267000	326000	297000	266000	208000	290000	254667	283000	281000	303000	289000	0.166102	0.207457
444	Naringenin 7-O-neohesperidoside (Naringin)	0.0302563	-0.0220964	pme0331	580.18	Positive	[M+H]+	581.2	273	4.16	Naringenin 7-O-neohesperidoside (Naringin)	Flavanone	C09789	14000000	16200000	28100000	1.94333e+07	24600000	49500000	26800000	3.36333e+07	29500000	40500000	39100000	3.63667e+07	25000000	32600000	20100000	25900000	24900000	26500000	28600000	2.66667e+07	0.167201	0.208473
514	Kaempferol 7-O-rhamnoside	-0.0180632	-0.0418756	pme1506	432.11	Positive	[M+H]+	433.1	287	4.94	Kaempferol 7-O-rhamnoside	Flavonol	-	3530000	3440000	3900000	3.62333e+06	3040000	3920000	2930000	3.29667e+06	3540000	3610000	4080000	3.74333e+06	4160000	4460000	3670000	4.09667e+06	4300000	3570000	4340000	4070000	0.167529	0.208473
692	Prunetin	0.0243188	0.031351	pme3292	284.07	Negative	[M-H]-	283	268	6.97	Prunetin	Isoflavone	C10521	2760000	2730000	2070000	2520000	3300000	2850000	2590000	2.91333e+06	2550000	2400000	3510000	2820000	2110000	1720000	2420000	2.08333e+06	2300000	2200000	2430000	2310000	0.1676	0.208473
731	Deoxyadenosine	0.0331215	-0.0118556	pme3961	251.1	Positive	[M+H]+	252	136	1.88	Deoxyadenosine	Nucleotide and derivates	C00559	373000	375000	371000	373000	507000	852000	655000	671333	580000	581000	415000	525333	315000	570000	725000	536667	530000	483000	488000	500333	0.168348	0.209119
25	N-sinapoyl cadaverine	-0.0137003	0.0556513	pma1839	308	Positive	[M+H]+	309	207	2.95	N-sinapoyl cadaverine	Phenolamides	-	151000	158000	164000	157667	157000	107000	169000	144333	125000	113000	117000	118333	154000	110000	105000	123000	126000	162000	154000	147333	0.170655	0.211696
130	8-C-hexosyl-hesperetin O-hexoside	0.00349091	0.0395648	pmb0618	626.1	Positive	[M+H]+	627.1	465.1	2.78	8-C-hexosyl-hesperetin O-hexoside	Flavone	-	1460000	1510000	793000	1.25433e+06	1410000	1160000	1620000	1.39667e+06	920000	788000	868000	858667	974000	1480000	1070000	1.17467e+06	922000	1060000	1130000	1.03733e+06	0.172741	0.213993
577	Orotic acid	-0.0210911	-0.00522269	pme2167	156.02	Positive	[M+H]+	157	111	1.18	Orotic acid	Vitamins and derivatives	C00295	191000	122000	173000	162000	108000	122000	121000	117000	119000	163000	106000	129333	215000	246000	119000	193333	287000	338000	280000	301667	0.173617	0.214787
427	Uracil	-0.00982888	-0.0431092	pme0258	112.03	Positive	[M+H]+	113	70	1.23	Uracil	Nucleotide and derivates	C00106	2380000	2380000	2520000	2.42667e+06	2660000	1810000	1730000	2.06667e+06	3400000	1810000	2470000	2560000	3480000	2410000	4780000	3.55667e+06	2380000	2520000	2470000	2.45667e+06	0.177935	0.21983
271	Argininosuccinate	-0.0280402	-0.0276585	pmb2657	290.1	Negative	[M-H]-	289.1	97.1	0.71	Argininosuccinate	Organic acids and derivatives	C03406	63100	58500	47300	56300	22900	55500	47800	42066.7	47500	57500	45300	50100	61600	58000	65600	61733.3	74300	66600	63400	68100	0.181996	0.224544
497	2'-Deoxycytidine-5'-monophosphate	-0.0270841	-0.0146253	pme1373	307.06	Negative	[M-H]-	306	110	1.17	2'-Deoxycytidine-5'-monophosphate	Nucleotide and derivates	C00239	123000	142000	116000	127000	61300	87100	106000	84800	130000	87800	113000	110267	86300	136000	108000	110100	103000	80400	82800	88733.3	0.182683	0.225088
213	LysoPC 18:3 (2n isomer)	0.000300256	0.051303	pmb0865	517.2	Positive	[M+H]+	518.2	184.1	7.71	LysoPC 18:3 (2n isomer)	Lipids	-	2480000	1680000	2840000	2.33333e+06	2740000	2220000	2140000	2.36667e+06	2040000	1720000	1530000	1.76333e+06	1940000	1460000	2030000	1810000	1810000	1850000	1960000	1.87333e+06	0.183881	0.226258
905	Cordycepin	-0.0117471	-0.0501736	pmf0596	251.24	Positive	[M+H]+	252.2	69	1.95	Cordycepin	Nucleotide and derivates	C08431	42300	44300	36700	41100	31200	47100	28500	35600	48200	38000	52600	46266.7	51600	43500	49800	48300	43600	32500	48200	41433.3	0.187673	0.230223
55	Spinacetin	0.0197247	0.0121638	pma6576	346	Positive	[M+H]+	347	153.2	4.41	Spinacetin	Flavone	-	152000	125000	194000	157000	199000	257000	204000	220000	184000	141000	159000	161333	225000	132000	180000	179000	241000	193000	120000	184667	0.187777	0.230223
114	Luteolin O-sinapoylhexoside	-0.0260221	0.0409425	pmb0578	654	Positive	[M+H]+	655	207	4.67	Luteolin O-sinapoylhexoside	Flavone	-	1140000	887000	400000	809000	671000	497000	366000	511333	334000	299000	557000	396667	561000	467000	437000	488333	504000	637000	626000	589000	0.18786	0.230223
436	4-Guanidinobutyric acid	0.0149672	-0.0489126	pme0285	145.09	Positive	[M+H]+	146.1	87	0.84	4-Guanidinobutyric acid	Organic acids and derivatives	C01035	2170000	1950000	2360000	2160000	2570000	2550000	2060000	2.39333e+06	2790000	2320000	2540000	2550000	2540000	2440000	3140000	2.70667e+06	2380000	2190000	2320000	2.29667e+06	0.190706	0.233398
877	(-)-Camphor	-0.00662533	-0.0440212	pmf0509	152.12	Positive	[M+H]+	153.2	71	12.43	(-)-Camphor	Terpene	C00809	5480000	5730000	5700000	5.63667e+06	5270000	5300000	5790000	5.45333e+06	5730000	5710000	5970000	5.80333e+06	5740000	6000000	5620000	5.78667e+06	5510000	5380000	5420000	5.43667e+06	0.1994	0.243711
491	Homogentisic acid	-0.0203935	-0.0170421	pme1292	168.04	Negative	[M-H]-	167.1	123	2.12	Homogentisic acid	Organic acids and derivatives	C00544	321000	306000	298000	308333	215000	222000	246000	227667	254000	300000	323000	292333	189000	332000	309000	276667	234000	253000	211000	232667	0.202088	0.246666
506	Melatonin	-0.013508	-0.0269379	pme1453	232.12	Positive	[M+H]+	233	159	4.16	Melatonin	Alkaloids	C01598	250000	237000	205000	230667	230000	100000	212000	180667	251000	267000	248000	255333	207000	248000	262000	239000	256000	225000	210000	230333	0.20248	0.246814
428	Thymidine	0.0265084	-0.008896	pme0264	242.09	Positive	[M+H]+	243.1	127	1.99	Thymidine	Nucleotide and derivates	C00214	54400	50400	63600	56133.3	57000	68500	80200	68566.7	77200	84200	59200	73533.3	53500	69000	47600	56700	60000	54100	57600	57233.3	0.20278	0.24685
585	D-Arabitol	-0.0143768	0.00763739	pme2256	152.07	Negative	[M-H]-	151.1	71	0.77	D-Arabitol	Alcohols	C01904	27700	28700	30400	28933.3	22400	24600	25600	24200	20700	22600	29300	24200	25800	28100	23200	25700	13100	19400	32900	21800	0.203287	0.247138
28	Dihydrojasmone	-0.0218338	0.00783267	pma2400	166.1	Positive	[M+H]+	167.1	95	2.8	Dihydrojasmone	Others	-	209000	249000	187000	215000	143000	200000	230000	191000	185000	127000	169000	160333	235000	218000	194000	215667	171000	237000	197000	201667	0.205213	0.249148
538	trans-2-Hexenal	-0.00208989	-0.0578165	pme1682	98.07	Positive	[M+H]+	99.1	81	5.68	trans-2-Hexenal	Others	C08497	352000	452000	488000	430667	273000	567000	363000	401000	815000	598000	439000	617333	528000	632000	523000	561000	499000	519000	422000	480000	0.206042	0.249823
670	N-acetylglycine	-0.0125819	-0.0170487	pme3193	117.04	Negative	[M-H]-	116	74	1.16	N-acetylglycine	Amino acid and derivatives	-	110000	185000	186000	160333	147000	85700	145000	125900	148000	93700	121000	120900	177000	147000	218000	180667	81100	70300	103000	84800	0.207429	0.251171
854	4-Methoxycinna Maldehyde	-0.020794	-0.0546218	pmf0440	162.07	Positive	[M+H]+	163.1	91.1	6.04	4-Methoxycinna Maldehyde	Phenylpropanoids	C10475	649000	874000	949000	824000	509000	852000	667000	676000	936000	844000	703000	827667	918000	866000	1050000	944667	796000	765000	774000	778333	0.208559	0.252204
793	(E)-p-coumaric acid	0.0251224	0.0401043	pmf0270	164.05	Negative	[M-H]-	163	121.2	3.88	(E)-p-coumaric acid	Phenylpropanoids	C00811	30000	19900	19500	23133.3	32000	20900	33600	28833.3	20800	23100	26000	23300	13900	19000	23000	18633.3	15500	18100	18300	17300	0.210133	0.253154
777	Ethyl caffeate	0.0219528	-0.025066	pmf0178	208.07	Negative	[M-H]-	207.1	135.1	5.47	Ethyl caffeate	Organic acids and derivatives	-	17300	14900	11600	14600	20700	21700	18800	20400	19300	21300	16000	18866.7	16400	28100	19100	21200	16700	21000	20800	19500	0.21034	0.253154
847	Benzyl acetate	0.02278	-0.0109548	pmf0420	150.07	Negative	[M-H]-	149	74.9	4.37	Benzyl acetate	Organic acids and derivatives	C15513	33000	18000	17000	22666.7	95300	61100	71600	76000	21800	33400	84600	46600	25100	137000	78600	80233.3	28500	71700	79100	59766.7	0.210347	0.253154
794	Herbacetin	-0.0218885	0.00920829	pmf0275	302.04	Positive	[M+H]+	303	121.3	5.13	Herbacetin	Flavonoid	-	9	177000	199000	125336	82000	136000	9	72669.7	9	9	9	9	109000	51800	154000	104933	80500	75700	69500	75233.3	0.210453	0.253154
762	Anhydroglycinol	0.026105	-0.011179	pmf0111	254.06	Negative	[M-H]-	253	224.8	6.08	Anhydroglycinol	Flavonoid	C10200	9860	12200	10500	10853.3	13400	11200	16000	13533.3	12100	11200	12400	11900	12000	12800	14900	13233.3	11800	8320	9470	9863.33	0.212631	0.255437
291	L-Glutamic acid O-glucoside	0.0241118	0.0056646	pmb2857	309.1	Negative	[M-H]-	308.1	146.1	0.8	L-Glutamic acid O-glucoside	Amino acid and derivatives	-	243000	326000	285000	284667	285000	378000	338000	333667	316000	296000	292000	301333	256000	268000	295000	273000	220000	247000	209000	225333	0.213093	0.255655
887	Hinokitiol	-0.0137604	-0.0336023	pmf0534	164.08	Positive	[M+H]+	165.1	123	7.13	Hinokitiol	Others	C09904	166000	267000	175000	202667	143000	312000	78900	177967	163000	177000	127000	155667	288000	244000	314000	282000	111000	206000	199000	172000	0.214302	0.256769
913	Peonidin 3, 5-diglucoside chloride	0.0101431	0.00205252	pmf0614	625.4	Positive	Protonated	625.4	301	2	Peonidin 3, 5-diglucoside chloride	Anthocyanins	-	33800	26000	21900	27233.3	45600	38500	27900	37333.3	9	31400	32300	21236.3	45100	37000	36200	39433.3	22200	19400	32100	24566.7	0.217559	0.260329
273	Cyclic AMP	0.00599988	-0.0260044	pmb2684	329.1	Negative	[M-H]-	328.1	134.2	1.68	Cyclic AMP	Nucleotide and derivates	C00575	141000	124000	160000	141667	168000	188000	165000	173667	182000	166000	115000	154333	145000	245000	211000	200333	201000	193000	205000	199667	0.220765	0.26382
747	Sophoridine	-0.0183638	0.013802	pmf0052	248.19	Positive	[M+H]+	249.2	150	2.05	Sophoridine	Alkaloids	-	53800	71300	66400	63833.3	54300	68500	54000	58933.3	45700	55000	52600	51100	55700	60200	62500	59466.7	52200	54000	61800	56000	0.222125	0.265099
549	Malvidin 3,5-diglucoside (Malvin)	0.0158602	-0.0440773	pme1786	655.2	Positive	Protonated	655.2	331.1	2.61	Malvidin 3,5-diglucoside (Malvin)	Anthocyanins	C08718	64500	92300	101000	85933.3	136000	126000	70000	110667	118000	111000	146000	125000	108000	128000	182000	139333	71900	128000	87700	95866.7	0.223227	0.266065
645	3,4-Dihydrocoumarin	-0.0247599	-0.0337048	pme2988	148.05	Positive	[M+H]+	149.2	107.1	5.63	3,4-Dihydrocoumarin	Phenylpropanoids	C02274	605000	672000	515000	597333	371000	566000	497000	478000	730000	587000	308000	541667	720000	733000	670000	707667	662000	761000	588000	670333	0.224496	0.267229
751	Echinacoside	0.0122783	0.0145446	pmf0063	786.26	Negative	[M-H]-	785.4	623.2	3.31	Echinacoside	Phenylpropanoids	C10450	114000	127000	98200	113067	103000	134000	117000	118000	117000	118000	138000	124333	79600	92900	117000	96500	113000	131000	109000	117667	0.22598	0.268645
125	Apigenin 7-O-glucoside (Cosmosiin)	-0.00481663	0.0403267	pmb0605	432.1	Positive	[M+H]+	433.1	271.1	4.21	Apigenin 7-O-glucoside (Cosmosiin)	Flavone	C04608	10600000	12700000	14500000	12600000	11400000	13600000	12700000	1.25667e+07	12600000	9810000	8900000	1.04367e+07	9980000	11800000	9700000	1.04933e+07	10900000	10900000	11700000	1.11667e+07	0.22741	0.269774
526	Daidzein 7-O-glucoside (Daidzin)	0.025166	0.00355636	pme1587	416.11	Positive	[M+H]+	417.1	255	3.36	Daidzein 7-O-glucoside (Daidzin)	Isoflavone	C10216	88300	96600	72400	85766.7	266000	90700	171000	175900	120000	83000	135000	112667	113000	148000	228000	163000	174000	142000	142000	152667	0.22752	0.269774
519	Acacetin	0.0237855	0.0326213	pme1541	284.07	Negative	[M-H]-	283.1	268	7.06	Acacetin	Flavone	C01470	3030000	2850000	2080000	2.65333e+06	3400000	3030000	2800000	3.07667e+06	2520000	2500000	3640000	2.88667e+06	2250000	1840000	2580000	2.22333e+06	2350000	2280000	2540000	2390000	0.227828	0.269789
71	DGMG (18:2) isomer2	0.00230121	0.0268823	pmb0159	695.4	Positive	[M+H]+	696.4	355.2	7.6	DGMG (18:2) isomer2	Lipids	-	1930000	2400000	2630000	2320000	2500000	1880000	2090000	2.15667e+06	1880000	2570000	2470000	2.30667e+06	2150000	1550000	1530000	1.74333e+06	2050000	1890000	1640000	1860000	0.22935	0.271239
489	Pantothenol	-0.0137626	0.00497813	pme1261	205.13	Positive	[M+H]+	206.1	76	2.18	Pantothenol	Alcohols	C05944	57600	29500	35200	40766.7	27700	17400	31400	25500	32300	41000	64700	46000	23900	36600	30800	30433.3	73900	61900	60400	65400	0.230087	0.271486
835	Dehydrovomifoliol	-0.0234991	0.0184781	pmf0388	222.13	Negative	[M-H]-	221.1	206	4.38	Dehydrovomifoliol	Alcohols	-	17800	25600	27800	23733.3	17400	13500	16100	15666.7	15300	19800	9	11703	12100	22900	15400	16800	10200	12400	15300	12633.3	0.230153	0.271486
258	4-Hydroxy-3-methoxymandelate	0.0258956	-0.0291166	pmb2497	198	Negative	[M-H]-	197	153	0.71	4-Hydroxy-3-methoxymandelate	Organic acids and derivatives	C05584	33500	21400	31000	28633.3	44500	37300	33500	38433.3	51100	42800	31800	41900	30000	44800	40600	38466.7	23400	31800	34400	29866.7	0.233577	0.275144
356	LysoPE 14:0 (2n isomer)	-0.012768	0.0488277	pmd0158	425.2	Negative	[M-H]-	424.2	227.2	7.51	LysoPE 14:0 (2n isomer)	Lipids	-	8350	6560	8280	7730	11200	5410	3460	6690	4780	3640	2870	3763.33	4530	3850	6970	5116.67	6480	6610	6840	6643.33	0.233857	0.275144
908	β-Caryophyllene	0.0293239	-0.00861134	pmf0604	204.19	Positive	[M+H]+	205.2	149	9.69	β-Caryophyllene	Terpene	C09629	7170000	5610000	4940000	5.90667e+06	5990000	8320000	9000000	7770000	6340000	6850000	7330000	6840000	6750000	7360000	7270000	7.12667e+06	4990000	6720000	6560000	6090000	0.237688	0.279291
365	L-(-)-Cystine	-0.0317062	-0.00893034	pme0015	240.02	Negative	[M-H]-	239	62	0.78	L-(-)-Cystine	Amino acid and derivatives	C00491	269000	306000	345000	306667	250000	287000	271000	269333	288000	265000	276000	276333	297000	296000	285000	292667	272000	272000	283000	275667	0.240826	0.282615
322	Tricin 5-O-hexoside	0.0222952	0.0265331	pmb3042	492.1	Negative	[M-H]-	491.1	329.1	4	Tricin 5-O-hexoside	Flavone	-	178000	212000	137000	175667	207000	216000	204000	209000	203000	189000	151000	181000	168000	131000	184000	161000	195000	163000	156000	171333	0.251104	0.294298
621	N-Phenylacetylglycine	0.0091654	-0.0383411	pme2743	193.07	Positive	[M+H]+	194.1	91	3.66	N-Phenylacetylglycine	Amino acid and derivatives	C05598	316000	332000	338000	328667	336000	423000	321000	360000	390000	411000	385000	395333	576000	375000	373000	441333	185000	211000	190000	195333	0.252225	0.295232
159	Apigenin 8-C-pentoside	-0.0310759	-0.00314972	pmb0681	402.1	Positive	[M+H]+	403.1	367	4.32	Apigenin 8-C-pentoside	Flavone	-	205000	204000	251000	220000	172000	171000	175000	172667	208000	194000	146000	182667	161000	207000	236000	201333	177000	219000	201000	199000	0.256845	0.300255
899	Phloridzin	-0.00701046	-0.0315462	pmf0584	436.14	Positive	[M+H]+	437.1	275	4.37	Phloridzin	Flavonoid	C01604	1290000	1010000	1060000	1120000	1090000	1190000	950000	1.07667e+06	1010000	1020000	1220000	1.08333e+06	1180000	1250000	1390000	1.27333e+06	1010000	1020000	1040000	1.02333e+06	0.257844	0.301037
620	S-(5'-Adenosyl)-L-methionine	0.0222775	-0.0406097	pme2735	398.14	Positive	[M+H]+	399.2	250	0.77	S-(5'-Adenosyl)-L-methionine	Amino acid and derivatives	C00019	424000	488000	399000	437000	465000	537000	545000	515667	574000	553000	686000	604333	478000	434000	742000	551333	413000	427000	487000	442333	0.263377	0.307105
30	Histidinol	-0.0212423	0.000239356	pma2987	141.1	Positive	[M+H]+	142.1	83.1	0.62	Histidinol	Alcohols	C00860	45100000	33700000	48800000	4.25333e+07	27600000	35400000	37000000	3.33333e+07	38000000	37100000	27100000	3.40667e+07	34300000	41600000	39800000	3.85667e+07	22400000	32400000	54300000	3.63667e+07	0.265883	0.309632
578	Fumaric acid	0.0117336	-0.0170548	pme2169	116.01	Negative	[M-H]-	115	71	1.19	Fumaric acid	Organic acids and derivatives	C00122	2320000	2860000	2520000	2.56667e+06	3080000	3620000	2630000	3110000	2660000	2950000	2440000	2.68333e+06	2870000	2840000	3860000	3190000	3050000	3140000	3590000	3260000	0.26833	0.312083
311	Apigenin O-hexosyl-O-rutinoside	-0.0128435	-0.0309826	pmb2991	740.1	Negative	[M-H]-	739.1	269.2	3.79	Apigenin O-hexosyl-O-rutinoside	Flavone	-	12500	14900	14900	14100	8320	23800	8720	13613.3	15800	9240	9230	11423.3	25000	20300	16000	20433.3	13200	13200	17500	14633.3	0.270089	0.31373
288	Syringaldehyde	0.00179433	0.0323525	pmb2835	182.1	Negative	[M-H]-	181.1	166	3.95	Syringaldehyde	Phenylpropanoids	-	62600	76800	58400	65933.3	48200	71900	80100	66733.3	57000	56200	49800	54333.3	58300	44500	54400	52400	43000	58500	46300	49266.7	0.270509	0.313818
243	MAG (18:3) isomer4	-0.0251755	-0.00751217	pmb1656	352.1	Positive	[M+H]+	353.1	335.1	9.9	MAG (18:3) isomer4	Lipids	-	1750000	1770000	1720000	1.74667e+06	1650000	1320000	1410000	1460000	1720000	1550000	1710000	1660000	1500000	1520000	2000000	1.67333e+06	1700000	1670000	1980000	1.78333e+06	0.282324	0.326366
768	Cryptochlorogenic acid	-0.0193902	0.0226878	pmf0131	354.1	Negative	[M-H]-	353.1	135.1	2.92	Cryptochlorogenic acid	Organic acids and derivatives	-	50600	49600	45500	48566.7	81900	9	9	27306	9	9	9	9	74200	9	53400	42536.3	34400	31400	37900	34566.7	0.282378	0.326366
435	Phthalic acid	-0.00762572	-0.0136548	pme0282	166.03	Negative	[M-H]-	165	77	2.95	Phthalic acid	Organic acids and derivatives	C01606	57200	48700	57200	54366.7	46900	58100	36500	47166.7	55500	55600	66400	59166.7	52400	38800	53600	48266.7	57200	46800	48500	50833.3	0.282398	0.326366
137	6-C-hexosyl-apigenin O-hexosyl-O-hexoside	0.0196819	0.0136963	pmb0626	756.1	Positive	[M+H]+	757.1	433.4	3.1	6-C-hexosyl-apigenin O-hexosyl-O-hexoside	Flavone	-	55300	73800	36000	55033.3	84900	81700	48500	71700	69500	77000	64100	70200	67700	37100	38400	47733.3	52200	40300	83500	58666.7	0.290106	0.33485
407	1-Methylhistidine	-0.0132985	0.0314924	pme0180	169.09	Negative	[M-H]-	168.1	151.1	0.72	1-Methylhistidine	Amino acid and derivatives	C01152	20000	12200	14600	15600	11700	17500	9130	12776.7	9470	14900	15800	13390	9790	10300	9400	9830	17600	15000	15200	15933.3	0.294888	0.339709
424	trans-4-Hydroxy-L-proline	-0.014122	0.0359086	pme0247	131.06	Negative	[M-H]-	130.1	84	0.76	trans-4-Hydroxy-L-proline	Amino acid and derivatives	C01157	17100	18700	19900	18566.7	19400	14000	16000	16466.7	14700	9610	16700	13670	12300	17100	18400	15933.3	15100	15600	14300	15000	0.29506	0.339709
479	Inosine	0.0179348	-0.0192803	pme1119	268.08	Positive	[M+H]+	269.1	137	0.83	Inosine	Nucleotide and derivates	C00294	194000	224000	237000	218333	233000	290000	229000	250667	265000	285000	255000	268333	239000	185000	276000	233333	297000	272000	246000	271667	0.309369	0.355634
292	Maltotetraose	0.00262245	0.032933	pmb2858	666.1	Negative	[M-H]-	665.1	161	0.81	Maltotetraose	Carbohydrates	C02052	34200	19400	30000	27866.7	33700	23400	22200	26433.3	39300	22500	24000	28600	21500	20000	12100	17866.7	21600	22900	25300	23266.7	0.309671	0.355634
906	(+)-alpha-Pinene	-0.0109498	-0.0148576	pmf0599	136.13	Positive	[M+H]+	137.1	109	12.49	(+)-alpha-Pinene	Terpene	C06306	1310000	1360000	1360000	1.34333e+06	1270000	1340000	1380000	1330000	1320000	1260000	1320000	1300000	1320000	1370000	1450000	1380000	1380000	1280000	1370000	1.34333e+06	0.312073	0.357943
267	Myristoleic acid (C14:1)	0.000299738	0.00962919	pmb2643	226	Negative	[M-H]-	225	207	10.05	Myristoleic acid (C14:1)	Lipids	C08322	9	24000	25000	16336.3	30900	43900	9	24936.3	9	9	9	9	32900	9	34000	22303	19400	12100	12400	14633.3	0.314983	0.360828
66	3-Hydroxykynurenine	0.0327665	-0.013941	pmb0115	224.1	Positive	[M+H]+	225.1	121	3.71	3-Hydroxykynurenine	Amino acid and derivatives	C02794	2370000	2490000	2230000	2.36333e+06	2710000	2830000	2980000	2840000	2340000	2960000	3150000	2.81667e+06	2540000	2220000	3120000	2.62667e+06	2640000	2420000	2320000	2460000	0.316712	0.362212
440	trans-Cinnamate	0.00301534	0.0455586	pme0299	148.05	Negative	[M-H]-	147.1	77	5.45	trans-Cinnamate	Phenylpropanoids	C00423	7950	9220	8890	8686.67	9470	8150	8580	8733.33	6220	7160	9930	7770	7310	7810	6240	7120	6090	9010	8650	7916.67	0.316985	0.362212
522	Epicatechin gallate (ECG)	-0.010766	-0.00414356	pme1562	442.3	Negative	[M-H]-	441.3	169	3.89	Epicatechin gallate (ECG)	Polyphenol	-	47000	27300	26600	33633.3	34000	20900	26200	27033.3	41600	35000	40700	39100	32500	29200	38400	33366.7	59400	61600	37200	52733.3	0.317911	0.362815
116	Chrysoeriol O-glucuronic acid-O-hexoside	-0.020575	-0.0348343	pmb0587	638.1	Positive	[M+H]+	639.1	477	3.29	Chrysoeriol O-glucuronic acid-O-hexoside	Flavone	-	202000	188000	143000	177667	112000	169000	121000	134000	241000	190000	149000	193333	239000	209000	134000	194000	159000	230000	176000	188333	0.318565	0.363108
227	iP7G	-0.00576007	0.0247214	pmb0964	365.2	Positive	[M+H]+	366.2	204.1	0.8	iP7G	Nucleotide and derivates	-	346000	285000	520000	383667	426000	335000	473000	411333	281000	309000	324000	304667	295000	287000	377000	319667	944000	767000	705000	805333	0.320598	0.36497
382	2,3-dimethylsuccinic acid	-0.0302908	0.00106739	pme0056	146.06	Negative	[M-H]-	145.1	101	2.57	2,3-dimethylsuccinic acid	Amino acid and derivatives	-	126000	103000	125000	118000	94200	109000	104000	102400	96200	108000	109000	104400	127000	122000	97100	115367	114000	127000	125000	122000	0.321088	0.365073
604	N-Acetylaspartate	0.00424825	-0.0333673	pme2559	175.05	Negative	[M-H]-	174	88	1.27	N-Acetylaspartate	Amino acid and derivatives	C01042	317000	305000	282000	301333	334000	234000	325000	297667	357000	315000	311000	327667	373000	314000	355000	347333	275000	262000	245000	260667	0.330595	0.375415
313	Chrysoeriol O-acetylhexoside	-0.0106009	0.0293477	pmb3000	504.1	Negative	[M-H]-	503.1	341.1	3.94	Chrysoeriol O-acetylhexoside	Flavone	-	10700000	8570000	9070000	9.44667e+06	8820000	8270000	9100000	8730000	8420000	9130000	8740000	8.76333e+06	8070000	8120000	8960000	8.38333e+06	9070000	7580000	8380000	8.34333e+06	0.33265	0.377279
730	Guanosine 3',5'-cyclic monophosphate	0.01088	0.0019427	pme3838	345.05	Positive	[M+H]+	346.2	152	1.33	Guanosine 3',5'-cyclic monophosphate	Nucleotide and derivates	C00942	138000	96200	101000	111733	139000	173000	130000	147333	138000	109000	107000	118000	99500	170000	149000	139500	179000	166000	164000	169667	0.33751	0.382316
822	2,6-Dimethyl-7-octene-2,3,6-triol	0.0122392	0.045548	pmf0348	188.14	Negative	[M-H]-	187.1	97	4.43	2,6-Dimethyl-7-octene-2,3,6-triol	Alcohols	-	44800	25700	42900	37800	40800	38800	43500	41033.3	29700	30900	47200	35933.3	23600	36400	25600	28533.3	34000	33400	37500	34966.7	0.33972	0.384342
862	cis-4-Hydroxy-D-proline	-0.0122651	-0.0273412	pmf0469	131.06	Negative	[M-H]-	130.1	84	0.76	cis-4-Hydroxy-D-proline	Amino acid and derivatives	C03440	10300	13400	9600	11100	8640	8750	12000	9796.67	9290	8260	13700	10416.7	19200	10300	13300	14266.7	11800	11500	10200	11166.7	0.340956	0.385211
753	β-Sitosterol	0.0221924	0.0223151	pmf0070	414.39	Positive	[M+H]+	415.4	119.2	7.75	β-Sitosterol	Sterides	C01753	2960000	3640000	3910000	3.50333e+06	1890000	7600000	15400000	8.29667e+06	6070000	2510000	2580000	3720000	3790000	3540000	3750000	3.69333e+06	4560000	4980000	5060000	4.86667e+06	0.341332	0.385211
335	Glucarate O-Phosphoric acid	-0.0119258	-0.0410542	pmb3081	290.1	Negative	[M-H]-	289.1	97	1.08	Glucarate O-Phosphoric acid	Others	-	774000	1560000	901000	1.07833e+06	905000	878000	1020000	934333	1360000	945000	1230000	1.17833e+06	1360000	1140000	1490000	1330000	1370000	1080000	1200000	1.21667e+06	0.345066	0.388944
11	N', N''-di-p-coumaroylspermidine	-0.0236907	0.0150225	pma0692	437.24	Positive	[M+H]+	438.2	147.2	3.67	N', N''-di-p-coumaroylspermidine	Phenolamides	-	161000	100000	91600	117533	63600	64600	96300	74833.3	53100	101000	120000	91366.7	85100	97200	75300	85866.7	94200	70600	98900	87900	0.347121	0.390717
520	Baicalein-7-O-glucuronide (Baicalin)	0.0187283	-0.0149324	pme1547	446.09	Negative	[M-H]-	445.1	269	4.09	Baicalein-7-O-glucuronide (Baicalin)	Flavone	C10025	16800	10500	22300	16533.3	25500	18100	24300	22633.3	12400	26200	20600	19733.3	27100	24000	21400	24166.7	23500	21400	17900	20933.3	0.347494	0.390717
910	Pectin (Technical Grade)	0.0274508	-0.0116197	pmf0606	178.05	Negative	[M-H]-	177	133.1	7.19	Pectin (Technical Grade)	Others	-	684000	1080000	529000	764333	842000	2260000	1290000	1464000	1070000	1250000	1120000	1.14667e+06	826000	1560000	918000	1.10133e+06	880000	917000	995000	930667	0.348437	0.391295
819	ε-Viniferin	-0.024045	-0.0083124	pmf0341	454.14	Positive	[M+H]+	455.1	215.2	5.41	ε-Viniferin	Others	C10289	63100	52200	37400	50900	54500	25700	28200	36133.3	42100	48400	44700	45066.7	45500	52400	53700	50533.3	49200	55600	38900	47900	0.350166	0.392753
76	LysoPC 16:1	-0.00566497	0.0423103	pmb0165	493.3	Positive	[M+H]+	494.3	184.1	8.55	LysoPC 16:1	Lipids	-	450000	370000	535000	451667	471000	337000	506000	438000	344000	351000	298000	331000	231000	503000	345000	359667	464000	517000	312000	431000	0.365227	0.409144
284	O-Caffeoyl maltotriose	-0.0184937	0.00862787	pmb2819	666.1	Negative	[M-H]-	665.1	218.1	2.16	O-Caffeoyl maltotriose	Phenylpropanoids	-	9	3990	4980	2993	9	9	9	9	9	2990	9	1002.67	9	4030	9	1349.33	13500	12500	11100	12366.7	0.367065	0.410611
67	delta-Tridecalactone	0.00755962	-0.0135461	pmb0128	212.3	Positive	[M+H]+	213.3	81	4.52	delta-Tridecalactone	Lipids	-	135000	137000	147000	139667	163000	128000	125000	138667	147000	226000	139000	170667	139000	136000	125000	133333	148000	139000	151000	146000	0.367436	0.410611
764	1,10-decanediol	-0.0153255	-0.0402413	pmf0122	174.16	Positive	[M+H]+	175.1	157	5.4	1,10-decanediol	Alcohols	-	136000	138000	114000	129333	89900	114000	101000	101633	143000	147000	117000	135667	95100	129000	186000	136700	134000	123000	102000	119667	0.368523	0.411322
864	Pachymic acid	-0.0183192	-0.00515172	pmf0477	528.38	Positive	[M+H]+	529.4	403	10	Pachymic acid	Terpene	C17044	87100	101000	76500	88200	63000	72400	78900	71433.3	68400	86300	75700	76800	62600	85300	87800	78566.7	58000	64500	68000	63500	0.36982	0.412266
419	2–furanoic acid	-0.00439269	-0.0391726	pme0239	112.02	Negative	[M-H]-	111	67	2.14	2–furanoic acid	Organic acids and derivatives	-	658000	535000	601000	598000	524000	681000	468000	557667	585000	745000	723000	684333	678000	794000	555000	675667	449000	603000	726000	592667	0.37163	0.413778
803	2-Hydroxypyridine	0.0222612	0.00573877	pmf0290	95.09	Negative	[M-H]-	94	65.9	0.85	2-Hydroxypyridine	Alkaloids	C02502	104000	109000	86400	99800	158000	125000	92400	125133	112000	107000	145000	121333	108000	98200	102000	102733	128000	105000	40900	91300	0.374832	0.416835
761	3-O-Acetylpinobanksin	-0.0153127	-0.0134047	pmf0109	314.08	Negative	[M-H]-	312.9	253	7.13	3-O-Acetylpinobanksin	Flavonoid	-	46000	67800	50600	54800	45200	42900	43000	43700	45900	50800	58700	51800	45800	58100	46100	50000	38100	42400	36000	38833.3	0.378437	0.420332
466	Procyanidin B2	0.0175996	-0.0155944	pme0435	578.14	Positive	[M+H]+	579.1	427.1	3.03	Procyanidin B2	Proanthocyanidins	-	85200	83500	65100	77933.3	103000	96500	114000	104500	116000	83200	76100	91766.7	75200	145000	103000	107733	64200	72800	120000	85666.7	0.379621	0.421135
885	Isofraxidin	-0.0252995	0.0135455	pmf0530	222.05	Positive	[M+H]+	223.1	190	4.24	Isofraxidin	Phenylpropanoids	C17480	114000	757000	115000	328667	111000	53600	9	54869.7	9	268000	9	89339.3	55000	89800	130000	91600	130000	130000	119000	126333	0.386378	0.42811
170	Quercetin 7-O-malonylhexosyl-hexoside	-0.0105729	-0.0430872	pmb0709	712.1	Positive	[M+H]+	713.1	465.2	3.49	Quercetin 7-O-malonylhexosyl-hexoside	Flavonol	-	248000	295000	403000	315333	253000	332000	279000	288000	399000	258000	369000	342000	397000	338000	390000	375000	301000	325000	390000	338667	0.388228	0.429638
880	Oxamate	-0.0168232	0.00846845	pmf0512	89.01	Negative	[M-H]-	87.9	44	0.86	Oxamate	Phenylpropanoids	C01444	50600	47800	23300	40566.7	29700	31900	25100	28900	35800	29000	21700	28833.3	32300	31700	48800	37600	53400	88400	107000	82933.3	0.389666	0.430708
579	Nomilin	0.0155324	-0.00421321	pme2181	514.22	Negative	[M-H]-	513.2	453	7.08	Nomilin	Terpene	C08773	5700000	9480000	6230000	7.13667e+06	7440000	9300000	6880000	7.87333e+06	6080000	11400000	9810000	9.09667e+06	5540000	5040000	8070000	6.21667e+06	7160000	7830000	7190000	7.39333e+06	0.39741	0.438737
736	Xanthotoxol	-0.008822	-0.0123392	pmf0010	202.03	Positive	[M+H]+	203	147	4.86	Xanthotoxol	Phenylpropanoids	C00841	3150000	3110000	3360000	3.20667e+06	3020000	3400000	3070000	3.16333e+06	2880000	3450000	2390000	2.90667e+06	3670000	3120000	3360000	3.38333e+06	2790000	2790000	3210000	2930000	0.39987	0.440919
317	Luteolin O-eudesmic acid-O-hexoside	0.0238829	-0.021008	pmb3014	642.1	Negative	[M-H]-	641.1	285.3	4.67	Luteolin O-eudesmic acid-O-hexoside	Flavone	-	50800	47700	51900	50133.3	61900	46200	59400	55833.3	51500	62500	58600	57533.3	55200	53700	62300	57066.7	48600	49800	58900	52433.3	0.406487	0.447675
160	8-C-hexosyl-apigenin O-sinapoylhexoside	0.00780184	-0.0350512	pmb0682	800	Positive	[M+H]+	801	301.2	4.31	8-C-hexosyl-apigenin O-sinapoylhexoside	Flavone	-	1240000	922000	1170000	1.11067e+06	1190000	1150000	1110000	1150000	1310000	1270000	1410000	1330000	1660000	1050000	1210000	1.30667e+06	1270000	1110000	947000	1109000	0.410881	0.451969
758	2,3-Oxidosqualene	0.022139	-0.000530674	pmf0091	426.39	Positive	[M+H]+	427.4	345	12.26	2,3-Oxidosqualene	Sterides	-	168000	170000	164000	167333	168000	183000	187000	179333	171000	167000	190000	176000	171000	168000	179000	172667	168000	172000	194000	178000	0.413696	0.454518
175	Tricin O-rhamnoside	0.0160342	0.0278333	pmb0724	476.1	Positive	[M+H]+	477.1	331.1	4.99	Tricin O-rhamnoside	Flavone	-	114000	132000	116000	120667	134000	116000	149000	133000	124000	137000	114000	125000	105000	84500	136000	108500	140000	115000	137000	130667	0.415349	0.455785
434	Terephthalic acid	0.0159297	-0.0083388	pme0281	166.03	Negative	[M-H]-	165	121	2.96	Terephthalic acid	Organic acids and derivatives	C06337	918000	698000	797000	804333	739000	1110000	774000	874333	1040000	798000	1060000	966000	722000	694000	886000	767333	890000	758000	758000	802000	0.416411	0.456403
364	L-Glutamic acid	-0.0100629	-0.0118697	pme0013	147.05	Negative	[M-H]-	146.1	102	0.75	L-Glutamic acid	Amino acid and derivatives	C00025	16400000	16900000	15700000	1.63333e+07	12700000	15900000	16300000	1.49667e+07	17100000	15300000	16800000	16400000	14700000	16400000	14600000	1.52333e+07	14300000	14300000	13900000	1.41667e+07	0.419075	0.458771
515	Epigallocatechin (EGC)	-0.00969513	-0.0283845	pme1514	306	Negative	[M-H]-	305	125	2.76	Epigallocatechin (EGC)	Polyphenol	C12136	63900	33200	41200	46100	22900	26700	36800	28800	38400	31800	45500	38566.7	41500	218000	35700	98400	43100	27100	36900	35700	0.423057	0.46234
902	Glutamic acid	-0.00570735	-0.00333644	pmf0589	147.05	Negative	[M-H]-	146	102	0.76	Glutamic acid	Amino acid and derivatives	-	16800000	17900000	17400000	1.73667e+07	14600000	17400000	17100000	1.63667e+07	16500000	17000000	17500000	17000000	15900000	17000000	15700000	16200000	15200000	15700000	13200000	14700000	0.423348	0.46234
853	Loganin	-0.0180289	-0.021337	pmf0435	390.15	Positive	[M+H]+	391.2	179	3.25	Loganin	Terpene	C01433	124000	166000	86200	125400	99400	90500	103000	97633.3	152000	74900	104000	110300	129000	140000	136000	135000	117000	80000	91500	96166.7	0.431816	0.471025
423	L-Cysteine	-0.0150553	-0.0324334	pme0246	121.02	Positive	[M+H]+	122	76	0.77	L-Cysteine	Amino acid and derivatives	C00097	32000	31700	37500	33733.3	24000	31800	22900	26233.3	51100	26200	33200	36833.3	35200	27900	46000	36366.7	35400	26700	46600	36233.3	0.432811	0.471547
192	Pyridoxine di-O-hexoside	-0.0171645	-0.0096981	pmb0790	493.1	Positive	[M+H]+	494.1	332.5	1.62	Pyridoxine di-O-hexoside	Vitamins and derivatives	-	297000	374000	343000	338000	262000	349000	276000	295667	307000	272000	266000	281667	288000	292000	399000	326333	282000	279000	228000	263000	0.436536	0.475039
909	Notopterol	0.00794321	0.0309476	pmf0605	354.15	Positive	[M+H]+	355.1	102.8	8.45	Notopterol	Phenylpropanoids	C17499	22700	20000	27600	23433.3	25700	24600	24200	24833.3	19800	22200	23400	21800	22600	23700	22000	22766.7	19600	24200	25000	22933.3	0.442528	0.480829
771	D-(+)-Galactose	-0.00699597	-0.00736824	pmf0139	180.06	Negative	[M-H]-	179	59	0.67	D-(+)-Galactose	Carbohydrates	C00124	23900000	24100000	24300000	24100000	19000000	22000000	24500000	2.18333e+07	23800000	21000000	22800000	2.25333e+07	21600000	22800000	23800000	2.27333e+07	16200000	17600000	18000000	1.72667e+07	0.442911	0.480829
465	Procyanidin A2	-0.0188677	-0.0145153	pme0433	576.13	Positive	[M+H]+	577	287	4.06	Procyanidin A2	Proanthocyanidins	C10237	319000	361000	296000	325333	285000	281000	334000	300000	373000	295000	287000	318333	356000	343000	336000	345000	371000	352000	418000	380333	0.456651	0.495157
70	5-Deoxyquercetin (Fisetin)	-0.000308684	-0.0402034	pmb0151	284.3	Positive	[M+H]+	285.3	230.2	6.84	5-Deoxyquercetin (Fisetin)	Flavonol	-	14200	12000	10900	12366.7	11200	11800	12900	11966.7	11000	19700	13300	14666.7	12500	18700	14500	15233.3	16100	11100	13000	13400	0.46436	0.502919
710	Esculin (6,7-Dihydroxycoumarin-6-glucoside)	-0.0244975	-0.0131754	pme3431	340.08	Positive	[M+H]+	341	179	2.74	Esculin (6,7-Dihydroxycoumarin-6-glucoside)	Phenylpropanoids	C09264	5020000	5430000	5140000	5.19667e+06	3470000	5680000	2700000	3950000	3850000	5160000	4570000	4.52667e+06	3810000	4560000	5190000	4520000	4530000	3950000	4120000	4200000	0.468591	0.5069
654	5-oxoproline	-0.0208593	-0.00361455	pme3038	129.04	Positive	[M+H]+	130	84	0.85	5-oxoproline	Amino acid and derivatives	C01879	4400000	4390000	4510000	4.43333e+06	4160000	4010000	3480000	3.88333e+06	4480000	4040000	4070000	4.19667e+06	4300000	3330000	4670000	4100000	4250000	3820000	3840000	3970000	0.469733	0.507534
755	Stigmasterol	-0.0115841	0.0260175	pmf0076	412.37	Positive	[M+H]+	413.4	301.1	11.55	Stigmasterol	Sterides	C05442	390000	395000	332000	372333	298000	324000	392000	338000	376000	365000	282000	341000	327000	361000	215000	301000	444000	309000	349000	367333	0.50543	0.545458
663	6-Hydroxy-4-methylcoumarin	0.0182524	0.00833311	pme3143	176.05	Positive	[M+H]+	177	121	4.11	6-Hydroxy-4-methylcoumarin	Phenylpropanoids	-	327000	206000	423000	318667	364000	414000	445000	407667	437000	315000	423000	391667	435000	315000	260000	336667	452000	467000	321000	413333	0.507539	0.547088
337	Diethyl phosphate	-0.0174558	-0.0115494	pmb3099	154	Negative	[M-H]-	153	125	1.56	Diethyl phosphate	Organic acids and derivatives	C06608	2410000	3800000	3430000	3.21333e+06	2290000	3850000	1470000	2.53667e+06	1930000	1740000	2960000	2210000	3350000	1990000	4730000	3.35667e+06	2310000	2600000	2780000	2.56333e+06	0.511556	0.550767
234	N-Lauryldiethanolamine	-0.0108104	0.00619787	pmb1452	274.1	Positive	[M+H]+	275.1	213.2	6.23	N-Lauryldiethanolamine	Others	-	9	1500000	1240000	913336	980000	1180000	197000	785667	301000	244000	250000	265000	934000	203000	1500000	879000	654000	582000	662000	632667	0.518777	0.557884
504	Syringin	0.0210851	-0.00873977	pme1434	372.14	Negative	[M-H]-	371.1	209	2.58	Syringin	Phenylpropanoids	C01533	242000	230000	303000	258333	335000	262000	343000	313333	338000	292000	264000	298000	261000	368000	270000	299667	334000	221000	194000	249667	0.529151	0.568371
99	Spermidine	0.000529253	-0.00773584	pmb0488	145.2	Positive	[M+H]+	146.2	72.2	0.56	Spermidine	Phenolamides	C00315	89300	119000	138000	115433	138000	110000	136000	128000	149000	102000	82700	111233	136000	121000	160000	139000	152000	129000	149000	143333	0.530456	0.569102
666	D-Sedoheptuiose 7-phosphate	-0.0023901	-0.0351416	pme3163	290.04	Negative	[M-H]-	289	97	1.07	D-Sedoheptuiose 7-phosphate	Carbohydrates	-	1200000	1780000	1540000	1.50667e+06	1530000	1520000	1350000	1.46667e+06	1830000	1400000	1850000	1.69333e+06	1900000	1510000	1600000	1670000	1650000	1720000	1400000	1590000	0.539392	0.578011
590	Curcumin	0.0183225	0.0216143	pme2293	368.13	Negative	[M-H]-	367.1	149	7.38	Curcumin	Polyphenol	C10443	9660	5380	13200	9413.33	15000	14100	7990	12363.3	11100	8860	10100	10020	4290	5600	13500	7796.67	6740	8020	12000	8920	0.543448	0.581674
425	Azelaic acid	-0.0119625	0.0295298	pme0250	188.1	Negative	[M-H]-	187.1	125	4.47	Azelaic acid	Organic acids and derivatives	C08261	490000	284000	367000	380333	292000	344000	314000	316667	259000	271000	428000	319333	210000	345000	299000	284667	300000	321000	327000	316000	0.544574	0.582197
438	Dl-2-Aminooctanoic acid	0.00463116	-0.0325592	pme0291	159.13	Positive	[M+H]+	160.1	114	3.13	Dl-2-Aminooctanoic acid	Organic acids and derivatives	-	89500	145000	89400	107967	119000	113000	119000	117000	120000	178000	113000	137000	99500	155000	156000	136833	127000	148000	172000	149000	0.547593	0.58474
810	Sclareol	0.0142744	-0.0318729	pmf0315	308.27	Negative	[M-H]-	307.3	289.2	5.65	Sclareol	Terpene	C09183	32100	34000	33100	33066.7	29000	38100	46100	37733.3	46400	33800	36300	38833.3	39600	48300	34300	40733.3	29900	27000	29800	28900	0.548763	0.585305
468	L-Theanine	-0.0151744	-0.0205975	pme0463	174.1	Positive	[M+H]+	175	84	1.16	L-Theanine	Amino acid and derivatives	C01047	122000	86900	94600	101167	59100	70600	95800	75166.7	68000	103000	87200	86066.7	66300	229000	91400	128900	103000	105000	111000	106333	0.551763	0.587545
610	Methionine sulfoxide	0.0206267	-0.0247557	pme2617	165.05	Positive	[M+H]+	166	102	0.76	Methionine sulfoxide	Amino acid and derivatives	-	199000	204000	190000	197667	207000	200000	263000	223333	235000	212000	265000	237333	180000	223000	284000	229000	217000	218000	227000	220667	0.55215	0.587545
257	α-Linolenic acid	0.0232034	-0.0131154	pmb2467	278.2	Positive	[M+H]+	279.2	95.1	10.62	α-Linolenic acid	Lipids	C06427	6500000	6090000	6070000	6220000	7020000	5180000	8820000	7.00667e+06	7110000	7910000	7270000	7430000	6080000	7370000	7190000	6880000	6840000	6570000	6550000	6.65333e+06	0.553901	0.588721
381	2-Aminoethanesulfinic acid	0.0159928	0.0098041	pme0049	109.02	Positive	[M+H]+	110	92	0.76	2-Aminoethanesulfinic acid	Organic acids and derivatives	C00519	186000	173000	187000	182000	165000	218000	199000	194000	203000	173000	183000	186333	181000	154000	183000	172667	168000	167000	166000	167000	0.555342	0.589567
352	LysoPC 14:0 (2n isomer)	-0.0102057	0.0388133	pmd0130	467.3	Positive	[M+H]+	468.3	184	7.73	LysoPC 14:0 (2n isomer)	Lipids	-	921000	813000	1050000	928000	1460000	571000	452000	827667	730000	554000	485000	589667	676000	668000	818000	720667	850000	804000	831000	828333	0.556246	0.58984
818	Roseoside	-0.0215273	-0.0180988	pmf0339	386.19	Positive	[M+H]+	387.2	207	3.37	Roseoside	Terpene	-	6350000	8960000	13100000	9470000	5890000	8570000	7050000	7170000	8010000	9510000	6530000	8.01667e+06	9470000	8310000	8550000	8.77667e+06	6970000	7180000	6460000	6870000	0.559625	0.592735
278	13-HpOTrE(r)	0.00620479	0.0127844	pmb2789	310	Negative	[M-H]-	309	209	7.54	13-HpOTrE(r)	Lipids	-	177000	635000	316000	376000	382000	1070000	166000	539333	211000	214000	219000	214667	270000	240000	497000	335667	266000	298000	342000	302000	0.565027	0.597763
248	DGMG (18:1)	0.0110462	0.0268009	pmb2251	693.1	Positive	[M+H]+	694.1	353.7	7.6	DGMG (18:1)	Lipids	-	13900000	13400000	16000000	1.44333e+07	19300000	13200000	16800000	1.64333e+07	15900000	13600000	13200000	1.42333e+07	13800000	13800000	16900000	1.48333e+07	15500000	18600000	18500000	1.75333e+07	0.568053	0.600269
279	9-HpOTrE	0.00555188	0.0140529	pmb2791	310.1	Negative	[M-H]-	309.1	209.1	7.55	9-HpOTrE	Lipids	-	152000	495000	218000	288333	262000	753000	163000	392667	165000	177000	175000	172333	195000	185000	358000	246000	217000	224000	261000	234000	0.570929	0.602284
295	3-(2-Naphthyl)-D-alanine	-0.0155281	-0.0185038	pmb2873	215.1	Negative	[M-H]-	214.1	134	3.65	3-(2-Naphthyl)-D-alanine	Amino acid and derivatives	-	393000	734000	1030000	719000	675000	378000	402000	485000	426000	392000	1030000	616000	1060000	503000	885000	816000	597000	563000	573000	577667	0.571279	0.602284
689	2'-Hydroxygenistein	-0.0202886	-0.00805013	pme3279	286.05	Positive	[M+H]+	287	153	4.89	2'-Hydroxygenistein	Isoflavone	C12134	5410000	5570000	5380000	5.45333e+06	5040000	4490000	4880000	4.80333e+06	5340000	4990000	5830000	5.38667e+06	5650000	6820000	4200000	5.55667e+06	6050000	6130000	6480000	6220000	0.583115	0.614053
467	L-Epicatechin	-0.00404547	-0.0257588	pme0460	290.3	Positive	[M+H]+	291	139	3.32	L-Epicatechin	Polyphenol	C09727	44300	36500	59000	46600	44500	38600	51800	44966.7	47300	67500	46400	53733.3	41200	505000	9	182070	56500	71200	40400	56033.3	0.588135	0.618625
567	L(-)-Malic acid	0.0163644	-0.0262867	pme2033	134.02	Negative	[M-H]-	133	71	0.85	L(-)-Malic acid	Organic acids and derivatives	C00497	3440000	3460000	3210000	3370000	3350000	3770000	3690000	3.60333e+06	3040000	4270000	3930000	3.74667e+06	3800000	3700000	3550000	3.68333e+06	2930000	2890000	2450000	2.75667e+06	0.595805	0.625457
214	LysoPC 14:0	-0.00929617	0.0388976	pmb0866	467.1	Positive	[M+H]+	468.1	184.4	7.74	LysoPC 14:0	Lipids	-	547000	460000	572000	526333	853000	301000	257000	470333	416000	308000	286000	336667	393000	387000	447000	409000	458000	444000	474000	458667	0.596	0.625457
653	ethylmalonate	-0.015824	-0.00132082	pme3034	132.04	Negative	[M-H]-	131	69	1.94	ethylmalonate	Organic acids and derivatives	-	27600	27500	32600	29233.3	23600	23800	30500	25966.7	26500	32500	30000	29666.7	31900	29400	23900	28400	35000	39500	38500	37666.7	0.600132	0.62907
593	Quinone	-0.00499297	-0.0265937	pme2367	108.02	Positive	[M+H]+	109	81	3.22	Quinone	Quinones	C00472	6420000	7400000	7000000	6940000	6440000	7050000	6610000	6700000	6530000	6800000	6880000	6.73667e+06	6520000	7140000	7760000	7140000	5830000	6200000	6220000	6.08333e+06	0.602919	0.631268
742	1-Aminocyclopropanecarboxylic acid	0.0087357	-0.0343485	pmf0018	101.05	Positive	[M+H]+	102.1	56	0.76	1-Aminocyclopropanecarboxylic acid	Amino acid and derivatives	-	1450000	1280000	1340000	1.35667e+06	1600000	1320000	1310000	1410000	1800000	1550000	1400000	1.58333e+06	1490000	1210000	2050000	1.58333e+06	1400000	1320000	1430000	1.38333e+06	0.60951	0.637437
775	1-Decanol	0.00205747	0.013616	pmf0174	158.28	Negative	[M-H]-	157.2	157.2	7.72	1-Decanol	Alcohols	C01633	8480000	26800000	15700000	1.69933e+07	15400000	36400000	9920000	2.05733e+07	10400000	12300000	10700000	1.11333e+07	12700000	12500000	19200000	14800000	14900000	15100000	16600000	1.55333e+07	0.613412	0.640784
450	Kaempferol 3-O-rutinoside (Nicotiflorin)	0.00072164	0.0453938	pme0369	594.16	Negative	[M-H]-	593.2	285	3.83	Kaempferol 3-O-rutinoside (Nicotiflorin)	Flavonol	-	8510000	7030000	7990000	7.84333e+06	8100000	6440000	8600000	7.71333e+06	6680000	7350000	7870000	7300000	6920000	6800000	7560000	7.09333e+06	7220000	7710000	7570000	7500000	0.620017	0.646944
483	5-Methyluridine	0.0189388	-0.0134054	pme1187	258.09	Negative	[M-H]-	257.1	124	1.76	5-Methyluridine	Nucleotide and derivates	-	12600	16100	9	9569.67	12400	10400	19900	14233.3	15400	13600	13000	14000	13900	16800	11900	14200	10600	14700	11700	12333.3	0.631139	0.657796
871	Triptolide	-0.019964	-0.0222692	pmf0495	360.16	Positive	[M+H]+	361.2	128	5.51	Triptolide	Terpene	C09204	17000	31300	40700	29666.7	20500	24400	26500	23800	27200	29800	22000	26333.3	26700	31700	31800	30066.7	26000	24900	31700	27533.3	0.633736	0.65975
143	6-C-hexosyl-hesperetin O-hexoside	-0.0101368	-0.0324807	pmb0645	626.1	Positive	[M+H]+	627.1	465.2	3.41	6-C-hexosyl-hesperetin O-hexoside	Flavone	-	2310000	2560000	3210000	2.69333e+06	1940000	2380000	2830000	2.38333e+06	3030000	2320000	3030000	2.79333e+06	2500000	2580000	3460000	2.84667e+06	2420000	2560000	2810000	2.59667e+06	0.63562	0.660958
776	2-Decanol	0.001084	0.0132415	pmf0175	158.28	Negative	[M-H]-	157.2	157.2	7.84	2-Decanol	Alcohols	-	9160000	28000000	15800000	1.76533e+07	15400000	37400000	9330000	20710000	10600000	13000000	10700000	1.14333e+07	13100000	11800000	19600000	1.48333e+07	14800000	14500000	16400000	1.52333e+07	0.648951	0.674053
389	N-Acetyl-L-glutamic acid	0.0188999	-0.00817222	pme0075	189.06	Negative	[M-H]-	188.1	128	1.18	N-Acetyl-L-glutamic acid	Amino acid and derivatives	C00624	488000	468000	393000	449667	432000	520000	543000	498333	501000	448000	502000	483667	446000	523000	436000	468333	353000	319000	345000	339000	0.650217	0.6746
703	H-HomoArg-OH	-0.0215843	0.00789169	pme3388	188.13	Positive	[M+H]+	189	144	0.75	H-HomoArg-OH	Amino acid and derivatives	C01924	651000	628000	600000	626333	629000	629000	429000	562333	641000	466000	567000	558000	596000	558000	667000	607000	695000	724000	726000	715000	0.663741	0.68785
547	3-Carbamyl-1-methylpyridinium (1-Methylnicotinamide)	-0.0183098	-0.0160759	pme1738	137.07	Positive	[M+H]+	138.1	95	0.8	3-Carbamyl-1-methylpyridinium (1-Methylnicotinamide)	Alkaloids	C02918	73800	48600	57400	59933.3	45100	73800	29100	49333.3	53500	43600	60400	52500	53700	61200	72100	62333.3	65000	65100	44500	58200	0.668849	0.692357
307	Hesperetin O-malonylhexoside	0.0229512	-0.00342093	pmb2979	550.2	Negative	[M-H]-	549.2	387.1	3.91	Hesperetin O-malonylhexoside	Flavanone	-	348000	491000	425000	421333	497000	439000	532000	489333	407000	429000	536000	457333	379000	514000	512000	468333	440000	465000	439000	448000	0.66971	0.692463
455	Homovanillic acid	0.018105	-0.00786325	pme0388	182.06	Positive	[M+H]+	183.1	137	3.25	Homovanillic acid	Phenylpropanoids	C05582	839000	800000	893000	844000	1040000	976000	884000	966667	705000	819000	1200000	908000	873000	1040000	1010000	974333	857000	919000	918000	898000	0.675654	0.697624
26	Coumaroyl choline	0.00335121	-0.0111789	pma1840	250	Positive	Protonated	250	147	2.73	Coumaroyl choline	Alkaloids	-	64300	70200	64500	66333.3	111000	9	97300	69436.3	54800	64200	97500	72166.7	109000	88500	91600	96366.7	64200	80800	60800	68600	0.67623	0.697624
84	5-methoxyindole-3-carbaldehyde	0.00280261	-0.0235546	pmb0312	175.1	Positive	[M+H]+	176.1	91.2	3.7	5-methoxyindole-3-carbaldehyde	Indole derivatives	-	359000	287000	299000	315000	314000	371000	316000	333667	311000	358000	281000	316667	243000	490000	399000	377333	309000	330000	290000	309667	0.683493	0.703863
708	Esculetin (6,7-dihydroxycoumarin)	-0.00780953	-0.0184067	pme3419	178.03	Positive	[M+H]+	179	123	3.24	Esculetin (6,7-dihydroxycoumarin)	Phenylpropanoids	C09263	310000	409000	358000	359000	299000	319000	335000	317667	291000	382000	408000	360333	292000	348000	394000	344667	328000	259000	355000	314000	0.683818	0.703863
56	Tricin O-glycerylhexoside	0.0192238	0.00261687	pma6586	566.3	Positive	[M+H]+	567.3	405.2	4.04	Tricin O-glycerylhexoside	Flavone	-	528000	1080000	1280000	962667	2080000	1330000	760000	1390000	1100000	1030000	1530000	1220000	1550000	1120000	890000	1.18667e+06	699000	1470000	971000	1.04667e+06	0.706677	0.726572
280	13-HOTrE(r)	0.0170919	-0.0121288	pmb2792	294	Negative	[M-H]-	293	193.1	7.81	13-HOTrE(r)	Lipids	-	215000	233000	203000	217000	176000	590000	242000	336000	256000	322000	268000	282000	195000	386000	232000	271000	236000	261000	289000	262000	0.713544	0.732807
88	Selgin O-hexosyl-O-hexoside	-0.0217615	-0.00617644	pmb0358	640.1	Positive	[M+H]+	641.1	479.1	4.39	Selgin O-hexosyl-O-hexoside	Flavone	-	105000	136000	179000	140000	132000	137000	60500	109833	131000	136000	71700	112900	123000	186000	97100	135367	121000	142000	156000	139667	0.737033	0.75608
318	Quercetin O-acetylhexoside	0.0016442	-0.00357102	pmb3026	506.1	Negative	[M-H]-	505.1	301.2	3.8	Quercetin O-acetylhexoside	Flavonol	-	13400000	11900000	14900000	13400000	9350000	16600000	14100000	13350000	15800000	12800000	14000000	14200000	12500000	11700000	12600000	1.22667e+07	11900000	12100000	15900000	13300000	0.748745	0.767232
804	1-Octadecanol	0.0097573	-0.00815326	pmf0293	270.29	Negative	[M-H]-	269.3	209.2	12.27	1-Octadecanol	Lipids	-	864000	877000	840000	860333	901000	877000	875000	884333	893000	933000	836000	887333	900000	899000	835000	878000	955000	885000	793000	877667	0.753334	0.77107
509	5'-Deoxy-5'-(methylthio)adenosine	0.000242632	0.00931628	pme1474	297.09	Positive	[M+H]+	298	136	2.9	5'-Deoxy-5'-(methylthio)adenosine	Nucleotide and derivates	C00170	2650000	2750000	2640000	2680000	2610000	2560000	2750000	2640000	2780000	2780000	2550000	2.70333e+06	2650000	2800000	2230000	2560000	2460000	2560000	2570000	2530000	0.755972	0.772903
785	Chlorpyrifos	-0.00778455	-0.00561191	pmf0231	348.93	Positive	[M+H]+	349.9	198	10.08	Chlorpyrifos	Alkaloids	C14322	7290000	11200000	9440000	9310000	8010000	7170000	11000000	8.72667e+06	7550000	9630000	6930000	8.03667e+06	7480000	12300000	9260000	9680000	8780000	8000000	7410000	8.06333e+06	0.763077	0.779295
739	7-Methoxycoumarin	0.00325826	-0.00144874	pmf0013	176.17	Positive	[M+H]+	177.1	121	5.63	7-Methoxycoumarin	Phenylpropanoids	C09268	794000	4480000	874000	2.04933e+06	609000	5580000	9	2063003	9	8610000	9	2870006	9	9	825000	275006	1630000	1610000	1580000	1.60667e+06	0.775723	0.791324
735	Narirutin	0.00215769	0.0212539	pmf0005	580.53	Negative	[M-H]-	579.2	271	4.05	Narirutin	Flavone	C09793	7370000	5480000	6120000	6.32333e+06	6620000	6540000	6540000	6.56667e+06	5820000	5420000	5910000	5.71667e+06	6110000	8120000	4360000	6.19667e+06	5920000	5280000	5640000	5.61333e+06	0.798545	0.813696
247	Cocamidopropyl betaine	-0.000328646	-0.0317554	pmb2211	342.1	Positive	[M+H]+	343.1	240.7	6.59	Cocamidopropyl betaine	Alkaloids	-	311000	256000	451000	339333	334000	357000	293000	328000	466000	487000	278000	410333	300000	253000	716000	423000	383000	399000	415000	399000	0.814433	0.82896
132	Chrysoeriol 6-C-hexoside 8-C-hexoside-O-hexoside	0.0136691	0.00928164	pmb0620	786.1	Positive	[M+H]+	787.1	625.1	2.77	Chrysoeriol 6-C-hexoside 8-C-hexoside-O-hexoside	Flavone	-	158000	209000	201000	189333	236000	172000	225000	211000	201000	211000	185000	199000	164000	188000	232000	194667	218000	251000	169000	212667	0.817245	0.830896
788	Benzyl β-D-Glucopyranoside	0.00203885	-0.00266346	pmf0243	270.11	Positive	[M+H]+	271.1	98.9	12.27	Benzyl β-D-Glucopyranoside	Others	-	1070000	1060000	1070000	1.06667e+06	1040000	1060000	1070000	1.05667e+06	1090000	1010000	1140000	1080000	1040000	1030000	1090000	1.05333e+06	1130000	1030000	985000	1.04833e+06	0.819489	0.831682
815	lumichrome	-0.00255903	-0.0122629	pmf0328	242.08	Positive	[M+H]+	243.1	145	4.46	lumichrome	Alkaloids	C01727	218000	165000	170000	184333	171000	191000	158000	173333	197000	169000	219000	195000	156000	163000	224000	181000	203000	174000	175000	184000	0.81984	0.831682
588	Guanosine monophosphate	-0.006244	-0.00623298	pme2278	363.06	Negative	[M-H]-	362	211	1.17	Guanosine monophosphate	Nucleotide and derivates	-	9	9320	9	3112.67	9	9	7990	2669.33	9	9440	7310	5586.33	7850	9	8330	5396.33	18900	16900	19100	18300	0.83479	0.845909
912	α-Terpineol	0.0182384	-0.00153658	pmf0613	154.14	Positive	[M+H]+	155.1	114	12.35	α-Terpineol	Terpene	C16772	8530000	8400000	8450000	8460000	8460000	8540000	9020000	8.67333e+06	8760000	8260000	8620000	8.54667e+06	8310000	8310000	9040000	8.55333e+06	8550000	8190000	8150000	8.29667e+06	0.844638	0.854938
826	Astilbin	-0.00171423	0.0191907	pmf0361	450.12	Positive	[M+H]+	451.1	71	3.99	Astilbin	Flavonoid	C17449	453000	458000	384000	431667	434000	445000	417000	432000	377000	376000	461000	404667	442000	361000	466000	423000	432000	417000	421000	423333	0.846052	0.855422
65	Feruloyl syringic acid	-0.000315844	0.00830982	pmb0108	374.2	Positive	[M+H]+	375.2	137.1	3.47	Feruloyl syringic acid	Phenylpropanoids	-	106000	74100	106000	95366.7	106000	107000	97000	103333	97300	75100	92800	88400	73700	152000	83900	103200	140000	109000	91700	113567	0.848604	0.857053
110	Syringetin 3-O-hexoside	0.00722193	-0.0161167	pmb0565	508.1	Positive	[M+H]+	509.1	347.2	3.41	Syringetin 3-O-hexoside	Flavonol	-	12000000	18800000	10700000	1.38333e+07	15600000	13100000	13700000	1.41333e+07	13200000	17200000	17300000	15900000	13600000	11600000	18600000	14600000	16300000	11100000	16600000	1.46667e+07	0.855607	0.863171
791	3-Methyl-1-pentanol	0.00975507	-0.0151425	pmf0256	102.1	Negative	[M-H]-	101.1	84.7	1.28	3-Methyl-1-pentanol	Alcohols	-	1150000	1140000	1000000	1.09667e+06	1160000	1020000	1110000	1.09667e+06	1090000	966000	1500000	1.18533e+06	1040000	1130000	1290000	1.15333e+06	907000	910000	873000	896667	0.881118	0.887926
422	Adipic acid	-0.00307381	0.00632827	pme0245	146.06	Negative	[M-H]-	145.1	101	2.58	Adipic acid	Organic acids and derivatives	C06104	120000	96200	134000	116733	113000	110000	139000	120667	115000	109000	122000	115333	120000	141000	111000	124000	145000	146000	137000	142667	0.88963	0.895516
799	Meso-Erythritol	0.00665924	0.0109102	pmf0283	122.06	Negative	[M-H]-	121.1	71	0.81	Meso-Erythritol	Alcohols	-	24000	25200	22000	23733.3	29900	19600	24100	24533.3	17600	21300	26900	21933.3	26000	28800	16700	23833.3	16200	19200	11800	15733.3	0.919275	0.924337
361	L-Citrulline	-0.00858721	0.00621723	pme0008	175.1	Positive	[M+H]+	176.1	113	0.79	L-Citrulline	Amino acid and derivatives	C00327	1230000	1130000	1260000	1.20667e+06	1150000	1380000	1050000	1.19333e+06	1360000	1040000	1320000	1240000	1210000	1160000	1210000	1.19333e+06	1940000	1760000	1970000	1890000	0.963359	0.967598
852	Swertiamarin	0.000729872	-0.0180043	pmf0433	374.12	Positive	[M+H]+	375.1	195.1	3.08	Swertiamarin	Terpene	C09800	251000	304000	272000	275667	261000	294000	260000	271667	288000	259000	297000	281333	283000	309000	246000	279333	219000	255000	254000	242667	0.964806	0.967987
431	Dodecanedioic aicd	0.00781467	0.00277281	pme0269	230.15	Negative	[M-H]-	229.2	211	6.16	Dodecanedioic aicd	Organic acids and derivatives	C02678	6590	4150	7560	6100	5230	6320	7760	6436.67	6380	5680	7190	6416.67	5200	7170	5860	6076.67	7130	4910	6650	6230	0.972651	0.974787
242	Phthalic anhydride	-0.0054942	-0.00228703	pmb1652	148	Positive	[M+H]+	149	121	9.71	Phthalic anhydride	Others	-	7120000	5210000	3880000	5.40333e+06	3650000	7210000	4660000	5.17333e+06	4810000	5000000	5260000	5.02333e+06	5170000	5700000	4750000	5.20667e+06	3940000	5350000	4770000	4.68667e+06	0.985694	0.986775
241	Octadeca-11E,13E,15Z-trienoic acid	-0.00131305	-0.00670478	pmb1650	278.2	Positive	[M+H]+	279.2	149.4	9.71	Octadeca-11E,13E,15Z-trienoic acid	Lipids	-	27800000	21700000	15900000	21800000	14700000	30200000	20600000	2.18333e+07	19100000	20700000	23100000	2.09667e+07	20300000	24000000	21600000	2.19667e+07	17100000	21400000	20600000	19700000	0.994586	0.994586
